# Supplementary material for: N-[(Z)-3-(4-Chloro­benzo­yl)-1,3-thia­zolidin-2-yl­idene]cyanamide
Source: Acta Crystallogr Sect E Struct Rep Online. 2008 Nov 13;64(Pt 12):o2321. doi: 10.1107/S1600536808036568 (PMC2960110; doi:10.1107/S1600536808036568)
Supplement: Supplementary file 2 [file e-64-o2321-Isup2.hkl]

# 
# h,k,l, Fc-squared, Fo-squared, sigma(Fo-squared) and status flag 
# 
data_I
_shelx_title ' 80704 in P2(1)/c' 
_shelx_refln_list_code          4 
_shelx_F_calc_maximum      151.39 
_exptl_crystal_F_000       544.00 
_reflns_d_resolution_high  0.8408 
 
loop_ 
 _symmetry_equiv_pos_as_xyz 
 'x, y, z' 
 '-x, y+1/2, -z+1/2' 
 '-x, -y, -z' 
 'x, -y-1/2, z-1/2' 
 
_cell_length_a    16.4419 
_cell_length_b     5.6798 
_cell_length_c    13.3129 
_cell_angle_alpha  90.000 
_cell_angle_beta  112.758 
_cell_angle_gamma  90.000 
 
_shelx_F_squared_multiplier     1.000 
 
loop_ 
 _refln_index_h 
 _refln_index_k 
 _refln_index_l 
 _refln_F_squared_calc 
 _refln_F_squared_meas 
 _refln_F_squared_sigma 
 _refln_observed_status 
   3   0   0     3022.71     2324.02    167.94 o 
   4   0   0     7059.49     5998.66    178.49 o 
   5   0   0     5527.25     4919.38    140.66 o 
   6   0   0      238.42      230.97      5.09 o 
   7   0   0      140.35      104.18      1.74 o 
   8   0   0      533.67      508.70      7.67 o 
   9   0   0      543.78      543.46      9.42 o 
  10   0   0        1.25        1.66      0.56 o 
  11   0   0     1617.59     1673.17     38.29 o 
  12   0   0      306.47      318.88      7.05 o 
  13   0   0     1361.00     1386.67     34.27 o 
  14   0   0        5.70        6.69      1.26 o 
  15   0   0      729.70      791.50     30.02 o 
  16   0   0      455.17      483.55     13.28 o 
  17   0   0        4.35        5.48      1.64 o 
  18   0   0      622.63      698.12     21.13 o 
   1   1   0     6667.14     6478.18    142.74 o 
   2   1   0      286.40      303.25      2.44 o 
   3   1   0     4654.87     4612.07     87.70 o 
   4   1   0    11948.66    12049.20    356.40 o 
   5   1   0      333.08      367.08      3.35 o 
   6   1   0        5.90        1.96      0.24 o 
   7   1   0     2934.11     2860.25     50.01 o 
   8   1   0      291.54      258.49      7.94 o 
   9   1   0      512.82      491.03     15.63 o 
  10   1   0      173.46      175.19     10.72 o 
  11   1   0      126.26      125.46      3.07 o 
  12   1   0      824.16      835.99     31.46 o 
  13   1   0      159.66      154.19      2.64 o 
  14   1   0       40.66       42.17      2.52 o 
  15   1   0       72.13       76.95      2.54 o 
  16   1   0        1.63        0.73      0.78 o 
  17   1   0       50.47       47.84      2.56 o 
   0   2   0      182.71      210.62      2.61 o 
   1   2   0     3675.52     3511.31     48.06 o 
   2   2   0     1195.05     1201.98     13.39 o 
   3   2   0     1887.92     1859.99     28.21 o 
   4   2   0      986.57      949.35     13.55 o 
   5   2   0      143.98      169.13      1.98 o 
   6   2   0      168.93      122.39      1.47 o 
   7   2   0      306.11      297.57      3.56 o 
   8   2   0      191.28      185.49      2.53 o 
   9   2   0      115.31      110.97      2.46 o 
  10   2   0       20.38       19.94      0.92 o 
  11   2   0       27.56       31.71      3.63 o 
  12   2   0     1016.66     1014.37     35.19 o 
  13   2   0       87.52       88.09      4.28 o 
  14   2   0      181.05      177.02      6.41 o 
  15   2   0      386.56      388.31     29.46 o 
  16   2   0      496.71      483.15     13.97 o 
  17   2   0      305.84      317.53     10.72 o 
   1   3   0      605.07      652.17      5.82 o 
   2   3   0     2182.18     2229.21     33.83 o 
   3   3   0       45.79       62.57      1.47 o 
   4   3   0      487.66      485.20      4.76 o 
   5   3   0       54.23       55.28      1.30 o 
   6   3   0      518.44      489.60      6.88 o 
   7   3   0       71.72       71.45      1.90 o 
   8   3   0      657.33      658.53     10.91 o 
   9   3   0     1292.68     1282.66     24.44 o 
  10   3   0      624.85      635.11     15.30 o 
  11   3   0     1120.50     1075.88     27.23 o 
  12   3   0        0.04        3.24      2.09 o 
  13   3   0       51.68       52.38      1.59 o 
  14   3   0      593.41      589.61     20.01 o 
  15   3   0      141.89      137.44      5.74 o 
  16   3   0       45.66       49.58      4.35 o 
   0   4   0      391.19      357.99      5.51 o 
   1   4   0        6.50       14.72      0.65 o 
   2   4   0     1227.31     1203.41     17.81 o 
   3   4   0       92.13      101.76      1.64 o 
   4   4   0      116.58      120.62      1.85 o 
   5   4   0      826.62      828.65     10.66 o 
   6   4   0     1291.90     1266.25     17.60 o 
   7   4   0     1286.76     1231.37     16.74 o 
   8   4   0        0.62        1.36      0.57 o 
   9   4   0       48.03       45.18      1.37 o 
  10   4   0       23.67       24.94      1.69 o 
  11   4   0      749.79      724.20     13.57 o 
  12   4   0       56.09       58.35      2.97 o 
  13   4   0       91.37      100.67      3.35 o 
  14   4   0       65.46       58.38      5.30 o 
   1   5   0        5.19        5.54      1.11 o 
   2   5   0       25.83       26.93      2.01 o 
   3   5   0       31.30       29.77      1.07 o 
   4   5   0      171.48      169.56      2.85 o 
   5   5   0      776.17      793.20     10.99 o 
   6   5   0       61.67       71.56      2.21 o 
   7   5   0        7.86        9.92      0.82 o 
   8   5   0       64.29       54.90      1.78 o 
   9   5   0        7.91       14.29      0.87 o 
  10   5   0      516.09      508.24      8.17 o 
  11   5   0       41.82       39.64      1.75 o 
  12   5   0        4.60        1.49      0.65 o 
   0   6   0      124.14      122.25      6.26 o 
   1   6   0        3.47        4.52      1.17 o 
   2   6   0       30.06       29.02      1.45 o 
   3   6   0       16.29       20.16      1.32 o 
   4   6   0        0.20        0.12      0.53 o 
   5   6   0       26.10       21.82      1.48 o 
   6   6   0      204.76      197.54      4.37 o 
   7   6   0       79.32       87.91      2.27 o 
   8   6   0      130.60      130.71      3.46 o 
 -18   1   1      784.61      807.71     18.45 o 
 -17   1   1       10.70       14.31      1.19 o 
 -16   1   1       21.75       24.35      1.82 o 
 -15   1   1      749.39      773.79     17.18 o 
 -14   1   1       26.49       28.26      1.35 o 
 -13   1   1       23.58       29.57      3.07 o 
 -12   1   1      422.49      409.10     10.15 o 
 -11   1   1      555.23      507.77     15.00 o 
 -10   1   1      766.03      731.38     17.47 o 
  -9   1   1      278.88      262.82      4.51 o 
  -8   1   1      109.76      119.33      1.88 o 
  -7   1   1      284.12      268.06      4.16 o 
  -6   1   1      342.34      319.63      3.24 o 
  -5   1   1      222.86      223.00      2.21 o 
  -4   1   1      656.88      609.63      5.76 o 
  -3   1   1     3294.16     3179.84     72.12 o 
  -2   1   1     3560.35     3504.31     65.50 o 
  -1   1   1      361.78      350.78      2.69 o 
   0   1   1      102.67       92.36      0.59 o 
   1   1   1        2.85        2.15      0.16 o 
   2   1   1    12555.65    11383.33    710.56 o 
   3   1   1    20733.88    18856.66   1057.07 o 
   4   1   1     2440.36     2550.83     38.77 o 
   5   1   1      145.85      173.72      1.81 o 
   6   1   1       64.70       55.88      1.08 o 
   7   1   1     1812.27     1816.08     31.11 o 
   8   1   1      394.65      365.41      6.98 o 
   9   1   1       52.23       38.73      0.85 o 
  10   1   1      317.89      296.59      6.14 o 
  11   1   1      427.24      409.15     10.93 o 
  12   1   1        0.24       -0.01      0.52 o 
  13   1   1      324.73      337.01     11.01 o 
  14   1   1      634.96      659.02     10.94 o 
  15   1   1      379.23      384.21      9.50 o 
  16   1   1      125.88      139.55      3.60 o 
  17   1   1       93.34       89.98      3.33 o 
 -17   2   1       14.32       13.12      1.42 o 
 -16   2   1      201.00      196.85      5.95 o 
 -15   2   1       50.77       53.39      2.19 o 
 -14   2   1        0.05        0.30      0.64 o 
 -13   2   1       33.53       32.94      1.31 o 
 -12   2   1      641.95      645.13     14.81 o 
 -11   2   1       52.78       59.12      1.78 o 
 -10   2   1      117.67      116.99      2.21 o 
  -9   2   1      683.45      671.29      9.21 o 
  -8   2   1      195.97      228.96      2.89 o 
  -7   2   1     1218.80     1272.43     17.79 o 
  -6   2   1       33.93       45.66      3.51 o 
  -5   2   1      132.83      111.80      1.45 o 
  -4   2   1      283.67      271.62      3.19 o 
  -3   2   1      176.39      182.97      2.17 o 
  -2   2   1      530.63      532.99      5.60 o 
  -1   2   1       77.35       73.93      1.88 o 
   0   2   1     3165.47     3207.22     39.19 o 
   1   2   1       35.31       29.35      0.44 o 
   2   2   1       78.26       73.64      1.17 o 
   3   2   1       73.82       84.55      1.14 o 
   4   2   1     3389.29     3605.31     70.07 o 
   5   2   1       28.19       25.22      0.48 o 
   6   2   1      164.72      203.43      2.19 o 
   7   2   1     1613.79     1675.73     25.31 o 
   8   2   1       80.85       65.10      1.08 o 
   9   2   1      376.70      382.53      4.91 o 
  10   2   1      779.22      809.31     16.21 o 
  11   2   1      226.15      224.17      5.25 o 
  12   2   1      146.18      143.61      4.94 o 
  13   2   1      537.80      542.39     23.03 o 
  14   2   1      150.96      137.37      6.52 o 
  15   2   1        0.58        2.01      0.86 o 
  16   2   1      339.73      339.40     11.88 o 
 -16   3   1      492.67      499.58     26.02 o 
 -15   3   1       10.06        8.97      1.32 o 
 -14   3   1        9.26       10.37      1.32 o 
 -13   3   1      244.45      247.54      8.19 o 
 -12   3   1       26.80       31.17      1.66 o 
 -11   3   1      599.90      585.37     11.95 o 
 -10   3   1      109.99      100.60      2.22 o 
  -9   3   1     1770.34     1782.92     31.79 o 
  -8   3   1       36.22       39.69      1.78 o 
  -7   3   1      141.84      149.95      2.52 o 
  -6   3   1      150.20      129.26      2.53 o 
  -5   3   1     2195.62     2189.15     35.09 o 
  -4   3   1       20.95       10.73      0.48 o 
  -3   3   1       16.56        7.80      0.46 o 
  -2   3   1      420.06      490.94      5.53 o 
  -1   3   1      123.93      103.24      1.14 o 
   0   3   1     1813.33     1863.44     21.53 o 
   1   3   1      189.31      215.17      2.32 o 
   2   3   1     1770.12     1674.82     23.46 o 
   3   3   1       39.70       58.88      0.92 o 
   4   3   1     1390.22     1270.30     14.82 o 
   5   3   1      365.21      407.72      4.43 o 
   6   3   1       14.69       20.72      0.81 o 
   7   3   1      883.08      864.38     13.45 o 
   8   3   1      710.13      708.89     10.05 o 
   9   3   1     2056.44     2044.79     36.20 o 
  10   3   1       63.50       60.45      2.38 o 
  11   3   1      538.50      532.22      9.45 o 
  12   3   1        3.35        2.48      0.61 o 
  13   3   1      172.59      179.50      5.78 o 
  14   3   1       44.19       46.33      1.78 o 
  15   3   1      173.37      190.11      7.40 o 
 -14   4   1       77.71       81.11      3.34 o 
 -13   4   1      172.82      187.95      8.44 o 
 -12   4   1       96.89       97.59      7.15 o 
 -11   4   1       25.09       30.24      1.46 o 
 -10   4   1       16.35       13.69      1.45 o 
  -9   4   1        1.65        0.59      0.60 o 
  -8   4   1     3061.86     3082.35     59.84 o 
  -7   4   1       70.09       72.00      1.79 o 
  -6   4   1      214.29      198.93      2.75 o 
  -5   4   1     1032.74     1015.85     13.48 o 
  -4   4   1      335.40      351.41      4.31 o 
  -3   4   1      302.09      287.29      3.38 o 
  -2   4   1      124.26      132.84      2.21 o 
  -1   4   1      106.78      111.29      1.57 o 
   0   4   1        5.06        9.07      0.52 o 
   1   4   1      938.85      939.20     13.39 o 
   2   4   1       14.67       15.63      0.87 o 
   3   4   1      368.50      373.96      4.54 o 
   4   4   1        1.29        1.73      0.41 o 
   5   4   1      152.72      149.43      2.38 o 
   6   4   1       73.92       67.98      1.40 o 
   7   4   1     1012.02     1020.81     12.81 o 
   8   4   1       79.49       73.86      2.03 o 
   9   4   1        3.19        0.87      0.63 o 
  10   4   1      593.47      591.09     13.89 o 
  11   4   1      166.44      159.59      3.79 o 
  12   4   1      346.49      376.09     11.51 o 
  13   4   1      113.57      109.30      3.94 o 
  14   4   1        4.03        3.77      1.63 o 
 -12   5   1      371.37      379.52      7.06 o 
 -11   5   1        1.77        2.71      0.74 o 
 -10   5   1      101.78      112.59      2.66 o 
  -9   5   1       29.79       30.54      1.79 o 
  -8   5   1      693.09      670.90     10.15 o 
  -7   5   1      378.18      371.26      5.60 o 
  -6   5   1       21.64       18.80      1.18 o 
  -5   5   1        3.76        4.90      0.80 o 
  -4   5   1     2705.69     2682.76     47.11 o 
  -3   5   1       71.42       69.19      2.04 o 
  -2   5   1       14.18       17.87      0.86 o 
  -1   5   1      713.13      718.90     12.28 o 
   0   5   1        7.80        8.90      0.89 o 
   1   5   1      275.79      275.39      5.74 o 
   2   5   1       11.20       12.54      0.87 o 
   3   5   1      278.73      278.73      3.78 o 
   4   5   1      186.61      191.45      3.41 o 
   5   5   1       67.26       71.53      1.45 o 
   6   5   1       73.15       73.29      2.07 o 
   7   5   1      273.02      254.86      4.56 o 
   8   5   1      388.94      397.10      6.02 o 
   9   5   1      142.89      128.84      3.51 o 
  10   5   1        7.54        5.64      0.70 o 
  11   5   1       71.36       53.02      2.59 o 
  -8   6   1        3.25        1.84      0.90 o 
  -7   6   1      937.56      974.71     15.72 o 
  -6   6   1       87.18       84.57      2.39 o 
  -5   6   1      842.48      814.44     12.98 o 
  -4   6   1      100.82      101.99      2.70 o 
  -3   6   1      134.98      131.99      2.93 o 
  -2   6   1      293.18      310.95      5.50 o 
  -1   6   1      147.06      153.13      5.23 o 
   0   6   1      260.87      263.30      8.53 o 
   1   6   1        9.53       10.07      1.34 o 
   2   6   1       17.66       17.05      1.39 o 
   3   6   1        0.05        0.24      0.55 o 
   4   6   1      111.19      111.74      2.44 o 
   5   6   1      315.49      316.72      4.95 o 
   6   6   1      108.65      120.02      2.81 o 
   7   6   1       14.53       14.63      1.00 o 
 -18   0   2      130.92      122.14      7.07 o 
 -17   0   2       15.25       18.00      1.78 o 
 -16   0   2      731.78      761.70     20.22 o 
 -15   0   2       96.50       96.47      3.81 o 
 -14   0   2      312.27      306.01      6.78 o 
 -13   0   2      104.64      107.23      3.27 o 
 -12   0   2     3659.94     3683.69    112.52 o 
 -11   0   2     2489.15     2464.24     64.86 o 
 -10   0   2       30.98       27.97      1.26 o 
  -9   0   2     2938.95     2613.68    149.50 o 
  -8   0   2       33.24       38.94      4.63 o 
  -7   0   2      398.31      351.46      9.86 o 
  -6   0   2      446.60      461.74      6.01 o 
  -5   0   2     1103.99     1055.34     28.96 o 
  -4   0   2        0.72        7.53      2.78 o 
  -3   0   2      132.13      177.05      1.71 o 
  -2   0   2      443.23      387.73      4.00 o 
  -1   0   2     2168.01     2242.71     29.20 o 
   0   0   2     5540.27     6054.94    139.53 o 
   1   0   2      662.15      642.91      6.38 o 
   2   0   2    22920.35    20843.64   1011.45 o 
   3   0   2    21079.60    19977.95   1000.51 o 
   4   0   2     7193.84     7272.46    250.90 o 
   5   0   2      153.81      161.05      4.00 o 
   6   0   2      498.39      416.86      7.33 o 
   7   0   2      525.19      507.25     17.01 o 
   8   0   2      874.98      901.95     50.76 o 
   9   0   2       87.25       83.76      6.49 o 
  10   0   2      749.88      791.47     20.84 o 
  11   0   2      288.40      287.61      5.97 o 
  12   0   2      143.24      144.95      9.05 o 
  13   0   2      333.95      328.35     17.62 o 
  14   0   2       89.05       89.66      6.29 o 
  15   0   2      502.98      501.40     24.51 o 
  16   0   2      402.49      413.66     16.20 o 
 -18   1   2       17.68       18.92      1.89 o 
 -17   1   2      168.06      172.18      4.42 o 
 -16   1   2      351.82      366.72      6.46 o 
 -15   1   2      831.88      844.67     13.95 o 
 -14   1   2      107.67      105.19      2.54 o 
 -13   1   2       30.52       35.09      4.01 o 
 -12   1   2       35.98       35.31      1.03 o 
 -11   1   2      404.99      401.80      9.21 o 
 -10   1   2       83.51       88.96      1.68 o 
  -9   1   2     2781.65     2671.96     47.78 o 
  -8   1   2     1490.66     1474.09     22.99 o 
  -7   1   2      316.54      374.79      4.52 o 
  -6   1   2     1871.83     1824.71     49.51 o 
  -5   1   2      993.27      969.32     30.53 o 
  -4   1   2     6843.59     5947.11    539.25 o 
  -3   1   2        6.85        4.79      0.23 o 
  -2   1   2      693.18      614.48     16.52 o 
  -1   1   2     4923.59     4477.28    327.89 o 
   0   1   2       26.87       23.81      0.34 o 
   1   1   2    14936.76    16601.27    562.69 o 
   2   1   2     1567.67     1471.70     17.85 o 
   3   1   2        0.68        0.65      0.19 o 
   4   1   2      528.25      504.76      4.77 o 
   5   1   2     1302.07     1321.06     25.42 o 
   6   1   2     2067.10     2061.61     44.18 o 
   7   1   2     2279.05     2250.99     45.24 o 
   8   1   2       84.02       90.21      1.28 o 
   9   1   2       41.73       43.96      2.40 o 
  10   1   2      140.56      133.87      2.78 o 
  11   1   2      542.84      527.39      8.19 o 
  12   1   2       72.35       77.29      2.76 o 
  13   1   2        9.22       10.95      0.78 o 
  14   1   2      556.38      569.36     10.61 o 
  15   1   2        0.86        0.63      1.10 o 
  16   1   2      226.36      234.85      5.53 o 
 -18   2   2        2.52        3.25      1.33 o 
 -17   2   2        3.39        7.43      1.39 o 
 -16   2   2      433.55      439.05     11.45 o 
 -15   2   2      991.41     1012.21     22.44 o 
 -14   2   2        0.24        0.93      0.72 o 
 -13   2   2     2794.54     2694.94     64.28 o 
 -12   2   2      375.03      375.50      7.52 o 
 -11   2   2        2.84        2.83      0.48 o 
 -10   2   2     1435.09     1444.20     27.03 o 
  -9   2   2      316.98      302.84      4.13 o 
  -8   2   2     2133.83     1980.59     33.85 o 
  -7   2   2      109.52      116.14      2.18 o 
  -6   2   2     1531.07     1548.40     23.12 o 
  -5   2   2      187.55      174.59      2.04 o 
  -4   2   2      471.93      446.15      5.08 o 
  -3   2   2     2183.76     2232.81     35.62 o 
  -2   2   2     3575.94     3550.46     58.56 o 
  -1   2   2       24.51       23.47      1.20 o 
   0   2   2     4237.97     4273.43     76.69 o 
   1   2   2       11.24       19.19      0.38 o 
   2   2   2       67.33       48.23      0.63 o 
   3   2   2     5986.44     6160.47    129.68 o 
   4   2   2        0.01        0.61      0.50 o 
   5   2   2    10660.98    10854.41    300.34 o 
   6   2   2        0.04        1.68      0.28 o 
   7   2   2        1.30        0.72      0.43 o 
   8   2   2      139.58      122.50      1.92 o 
   9   2   2      495.22      507.81      7.01 o 
  10   2   2     1084.05     1064.20     16.32 o 
  11   2   2      474.42      461.05     17.22 o 
  12   2   2      348.95      339.20     15.26 o 
  13   2   2        4.35        4.88      0.74 o 
  14   2   2      175.25      186.68      8.49 o 
  15   2   2       10.26       11.65      1.15 o 
  16   2   2      226.83      240.06      8.98 o 
 -16   3   2       29.97       28.51      2.04 o 
 -15   3   2       85.21       82.07      2.82 o 
 -14   3   2      174.61      168.49      3.75 o 
 -13   3   2       18.08       16.91      1.28 o 
 -12   3   2      213.84      211.91      7.85 o 
 -11   3   2        0.73        2.37      0.92 o 
 -10   3   2      248.98      256.71      7.02 o 
  -9   3   2       14.15       10.96      0.77 o 
  -8   3   2        3.60        7.25      0.80 o 
  -7   3   2      142.91      140.66      2.49 o 
  -6   3   2      273.95      281.60      3.82 o 
  -5   3   2     1283.93     1259.56     18.45 o 
  -4   3   2      178.22      152.99      2.33 o 
  -3   3   2      463.64      414.05      4.13 o 
  -2   3   2      184.24      168.63      1.88 o 
  -1   3   2      972.84     1041.64     11.70 o 
   0   3   2     2157.43     2233.78     34.19 o 
   1   3   2        0.10        0.70      0.23 o 
   2   3   2      122.77      131.76      1.55 o 
   3   3   2      106.90       97.25      1.22 o 
   4   3   2       28.07       34.36      0.76 o 
   5   3   2       36.17       39.98      1.22 o 
   6   3   2      493.95      522.59      7.31 o 
   7   3   2       71.77       77.81      1.16 o 
   8   3   2       38.21       39.00      1.55 o 
   9   3   2       55.43       58.85      2.65 o 
  10   3   2      141.10      135.63      2.17 o 
  11   3   2       80.66       83.30      1.77 o 
  12   3   2      180.78      171.15      3.84 o 
  13   3   2      113.54      118.26      4.92 o 
  14   3   2       20.44       19.46      1.32 o 
  15   3   2      138.95      134.78      7.11 o 
 -15   4   2        3.88        3.38      1.63 o 
 -14   4   2      107.66      113.15      3.67 o 
 -13   4   2       26.20       23.20      2.57 o 
 -12   4   2       82.85       80.74      5.37 o 
 -11   4   2        5.69        5.90      0.86 o 
 -10   4   2        3.37        3.22      0.70 o 
  -9   4   2      159.11      147.20      2.95 o 
  -8   4   2        2.24        2.86      0.67 o 
  -7   4   2      916.97      919.99     13.36 o 
  -6   4   2      252.16      257.54      3.46 o 
  -5   4   2       19.59       18.12      0.82 o 
  -4   4   2      530.52      548.11      6.78 o 
  -3   4   2      209.19      216.93      2.77 o 
  -2   4   2      261.76      257.69      3.83 o 
  -1   4   2      194.58      166.99      2.25 o 
   0   4   2      316.72      310.98      4.63 o 
   1   4   2      306.21      313.56      4.15 o 
   2   4   2      603.04      606.30      7.58 o 
   3   4   2       32.78       36.69      0.90 o 
   4   4   2      248.72      244.51      2.76 o 
   5   4   2       65.11       69.84      1.39 o 
   6   4   2      168.69      167.78      2.13 o 
   7   4   2       64.85       68.59      1.75 o 
   8   4   2        0.91        1.53      0.43 o 
   9   4   2      114.74      113.75      3.72 o 
  10   4   2        3.50        4.90      1.19 o 
  11   4   2      372.06      369.70      7.30 o 
  12   4   2       45.51       47.28      1.62 o 
  13   4   2      160.36      135.42      7.05 o 
 -12   5   2       76.58       77.36      2.74 o 
 -11   5   2      254.96      268.01      6.14 o 
 -10   5   2      120.81      120.09      2.60 o 
  -9   5   2       12.43       16.83      1.07 o 
  -8   5   2        4.18        3.67      0.65 o 
  -7   5   2        3.47        3.27      0.74 o 
  -6   5   2      663.29      641.76      9.70 o 
  -5   5   2     1027.65     1071.56     16.43 o 
  -4   5   2      452.28      467.78      6.77 o 
  -3   5   2      240.50      252.93      3.90 o 
  -2   5   2      161.09      172.50      2.83 o 
  -1   5   2      347.95      343.46      5.99 o 
   0   5   2      312.29      317.54      5.18 o 
   1   5   2       93.89      105.21      3.33 o 
   2   5   2      247.92      245.29      3.53 o 
   3   5   2      419.59      404.75      8.13 o 
   4   5   2       83.36       77.40      1.32 o 
   5   5   2      190.73      185.90      2.94 o 
   6   5   2      370.79      356.28      5.26 o 
   7   5   2      287.10      282.70      4.39 o 
   8   5   2      120.42      114.62      2.45 o 
   9   5   2      185.40      191.12      3.37 o 
  10   5   2        0.13        0.21      0.99 o 
  -8   6   2        0.50        0.46      0.76 o 
  -7   6   2      182.52      213.62      4.89 o 
  -6   6   2      281.20      271.28      4.87 o 
  -5   6   2      170.17      175.22      3.81 o 
  -4   6   2       37.17       35.52      1.40 o 
  -3   6   2       23.45       19.61      1.48 o 
  -2   6   2      416.28      413.33      9.06 o 
  -1   6   2      516.75      528.94     15.13 o 
   0   6   2       45.15       47.32      2.52 o 
   1   6   2      323.79      318.58      9.84 o 
   2   6   2      111.67      104.42      3.12 o 
   3   6   2       33.66       37.18      1.88 o 
   4   6   2       52.85       54.28      1.56 o 
   5   6   2       13.69       14.66      1.72 o 
   6   6   2        9.91        8.32      1.11 o 
   7   6   2       17.49       15.35      3.27 o 
 -18   1   3      401.79      417.41      9.47 o 
 -17   1   3        0.74        1.95      0.90 o 
 -16   1   3        0.46        0.39      0.82 o 
 -15   1   3      265.00      276.77      4.76 o 
 -14   1   3      285.98      272.14     12.45 o 
 -13   1   3     1463.39     1424.79     28.79 o 
 -12   1   3      167.51      161.06      3.46 o 
 -11   1   3     1225.59     1213.72     18.78 o 
 -10   1   3      662.23      692.75      9.14 o 
  -9   1   3        7.09        6.63      0.44 o 
  -8   1   3     4103.37     4004.89     82.70 o 
  -7   1   3     2642.85     2588.69     52.29 o 
  -6   1   3     2602.71     2575.23     96.26 o 
  -5   1   3        1.34        1.95      0.30 o 
  -4   1   3        6.10        9.48      0.38 o 
  -3   1   3      898.33      904.65     17.15 o 
  -2   1   3     2047.41     1993.77     28.55 o 
  -1   1   3      488.02      491.32      9.54 o 
   0   1   3      460.31      415.71      5.04 o 
   1   1   3     1818.27     1816.09     22.90 o 
   2   1   3     2196.06     2239.09     41.76 o 
   3   1   3     1577.88     1655.39     22.97 o 
   4   1   3     2807.09     2822.42     71.01 o 
   5   1   3     2363.15     2327.04     56.45 o 
   6   1   3      243.00      278.31      3.86 o 
   7   1   3     2630.24     2576.85     45.00 o 
   8   1   3       77.36       69.75      1.12 o 
   9   1   3       57.38       69.26      2.04 o 
  10   1   3      147.18      150.28      2.96 o 
  11   1   3        4.08        4.96      0.55 o 
  12   1   3      754.98      766.58     26.09 o 
  13   1   3      815.06      815.89     23.27 o 
  14   1   3      268.09      278.02      6.51 o 
  15   1   3       59.09       60.73      2.81 o 
  16   1   3       39.21       43.61      2.06 o 
 -18   2   3      342.72      345.46      9.65 o 
 -17   2   3        0.65       -0.17      0.73 o 
 -16   2   3       37.32       38.25      1.72 o 
 -15   2   3        6.60        7.99      0.92 o 
 -14   2   3       20.07       21.33      4.48 o 
 -13   2   3       25.07       28.68      1.12 o 
 -12   2   3      880.32      897.91     14.56 o 
 -11   2   3      283.72      293.29     10.02 o 
 -10   2   3      392.69      387.44      6.93 o 
  -9   2   3       28.92       30.62      0.94 o 
  -8   2   3      116.29      101.41      2.11 o 
  -7   2   3      380.53      434.90      5.54 o 
  -6   2   3        1.30        1.11      0.31 o 
  -5   2   3     4212.23     4301.70    133.56 o 
  -4   2   3      669.05      686.47      7.85 o 
  -3   2   3       36.95       29.80      0.59 o 
  -2   2   3       60.79       62.61      2.93 o 
  -1   2   3      409.80      376.16      3.54 o 
   0   2   3      193.48      200.80      1.79 o 
   1   2   3      632.46      689.26      7.01 o 
   2   2   3      280.81      242.66      3.19 o 
   3   2   3     1285.67     1381.42     25.08 o 
   4   2   3     2830.26     2982.87     45.61 o 
   5   2   3      506.95      532.17      6.03 o 
   6   2   3      407.34      448.71      4.56 o 
   7   2   3      103.34      108.70      1.35 o 
   8   2   3       29.30       32.23      0.89 o 
   9   2   3      404.83      396.69      5.69 o 
  10   2   3      176.77      157.06      3.85 o 
  11   2   3        9.57        8.03      0.55 o 
  12   2   3      153.39      151.40      4.75 o 
  13   2   3        3.84        5.25      0.75 o 
  14   2   3        1.74        2.22      0.71 o 
  15   2   3      172.58      158.03      6.44 o 
 -17   3   3      443.15      459.40     20.97 o 
 -16   3   3       44.41       49.93      2.15 o 
 -15   3   3      270.15      261.50      5.39 o 
 -14   3   3      295.61      304.30     22.05 o 
 -13   3   3      168.28      175.94      5.27 o 
 -12   3   3       91.51       96.97      2.67 o 
 -11   3   3       11.18       13.56      0.97 o 
 -10   3   3      564.00      552.86     14.12 o 
  -9   3   3      259.57      241.17      3.76 o 
  -8   3   3      191.27      205.35      3.50 o 
  -7   3   3     1819.28     1872.40     32.54 o 
  -6   3   3       16.16        8.43      0.67 o 
  -5   3   3      959.67      958.97     13.29 o 
  -4   3   3      130.84      148.41      2.16 o 
  -3   3   3      197.85      187.49      2.04 o 
  -2   3   3        7.39       14.35      0.51 o 
  -1   3   3     2623.72     2694.18     38.62 o 
   0   3   3     1467.12     1548.88     21.25 o 
   1   3   3      178.41      138.40      1.98 o 
   2   3   3       10.79       10.69      0.54 o 
   3   3   3      406.13      414.93      3.63 o 
   4   3   3      337.25      328.96      3.17 o 
   5   3   3        7.10        4.96      0.39 o 
   6   3   3     1222.01     1202.16     15.11 o 
   7   3   3      119.84      122.56      1.96 o 
   8   3   3     1240.79     1256.12     20.31 o 
   9   3   3      223.21      228.67      3.84 o 
  10   3   3      245.03      239.41      4.62 o 
  11   3   3      290.30      286.62      5.68 o 
  12   3   3        6.30        7.38      0.79 o 
  13   3   3       11.43       10.57      0.92 o 
  14   3   3      233.25      241.53      8.26 o 
 -15   4   3      202.30      208.65      8.84 o 
 -14   4   3      165.84      183.67     16.77 o 
 -13   4   3       32.45       30.28      2.43 o 
 -12   4   3       66.04       60.95      3.13 o 
 -11   4   3      195.44      194.14      5.06 o 
 -10   4   3       44.81       41.02      1.48 o 
  -9   4   3      410.86      402.23      6.92 o 
  -8   4   3      396.76      392.30      6.00 o 
  -7   4   3       24.87       35.00      1.34 o 
  -6   4   3      298.83      290.77      4.12 o 
  -5   4   3      119.81      124.43      1.99 o 
  -4   4   3      621.87      623.80      7.35 o 
  -3   4   3       19.17       18.67      1.02 o 
  -2   4   3     2479.69     2525.29     39.14 o 
  -1   4   3      117.55      117.00      2.23 o 
   0   4   3      298.22      272.10      4.32 o 
   1   4   3        1.84        3.49      0.67 o 
   2   4   3      663.69      623.77     13.69 o 
   3   4   3     1825.62     1845.81     25.33 o 
   4   4   3       23.07       25.43      0.72 o 
   5   4   3      450.40      439.14      4.37 o 
   6   4   3      103.20       96.92      1.18 o 
   7   4   3      525.80      511.65      7.74 o 
   8   4   3      448.89      440.15      5.31 o 
   9   4   3      251.92      250.75      3.33 o 
  10   4   3       31.21       26.94      1.30 o 
  11   4   3       50.80       62.21      3.77 o 
  12   4   3       57.08       51.67      3.88 o 
 -13   5   3      594.88      646.52     16.85 o 
 -12   5   3        0.72        1.58      0.84 o 
 -11   5   3       77.25       78.09      2.89 o 
 -10   5   3       99.79      106.83      2.83 o 
  -9   5   3      103.26      102.38      2.53 o 
  -8   5   3       75.75       81.85      2.46 o 
  -7   5   3        0.93        0.99      0.61 o 
  -6   5   3      293.88      291.18      4.87 o 
  -5   5   3       31.64       34.71      1.30 o 
  -4   5   3     2334.67     2334.84     38.96 o 
  -3   5   3       85.74       86.08      2.03 o 
  -2   5   3     1270.52     1273.77     23.01 o 
  -1   5   3       24.26       28.49      1.43 o 
   0   5   3      403.16      405.63      6.93 o 
   1   5   3       60.47       57.51      1.87 o 
   2   5   3       88.89       90.71      2.38 o 
   3   5   3      143.29      136.11      2.33 o 
   4   5   3        3.23        5.07      0.55 o 
   5   5   3      199.72      195.58      2.66 o 
   6   5   3       28.53       23.40      1.05 o 
   7   5   3      532.71      538.19      8.19 o 
   8   5   3       12.58       11.81      1.39 o 
   9   5   3       92.65       88.52      3.48 o 
  10   5   3      160.34      177.24      7.26 o 
  -8   6   3      137.98      143.85      3.61 o 
  -7   6   3      115.62      103.54      2.63 o 
  -6   6   3       12.24        6.33      0.99 o 
  -5   6   3      269.35      280.79      5.45 o 
  -4   6   3        1.83        2.48      0.77 o 
  -3   6   3     1472.86     1454.67     27.53 o 
  -2   6   3       60.49       55.02      3.00 o 
  -1   6   3      113.76      123.78      3.68 o 
   0   6   3      189.77      208.74      5.45 o 
   1   6   3        0.47        1.08      0.98 o 
   2   6   3      102.19      103.29      2.91 o 
   3   6   3       10.24       13.48      1.33 o 
   4   6   3       66.98       69.79      2.13 o 
   5   6   3      113.20      115.41      5.80 o 
   6   6   3       28.07       26.73     10.00 o 
 -19   0   4      323.84      326.55     11.38 o 
 -18   0   4       76.58       92.05      3.99 o 
 -17   0   4      533.55      540.22     15.32 o 
 -16   0   4     1279.54     1271.30     32.59 o 
 -15   0   4      319.89      306.73      9.90 o 
 -14   0   4       22.07       18.21      2.18 o 
 -13   0   4      118.76      120.58      4.40 o 
 -12   0   4       33.98       18.79      1.12 o 
 -11   0   4     1805.08     1761.81     89.00 o 
 -10   0   4     7991.88     7650.69    532.97 o 
  -9   0   4      507.79      504.90      9.72 o 
  -8   0   4    11807.76    11951.91    542.66 o 
  -7   0   4     2083.84     2173.84     49.06 o 
  -6   0   4     3440.53     3697.62     99.01 o 
  -5   0   4    15182.08    16627.21    830.57 o 
  -4   0   4      523.62      596.03      9.75 o 
  -3   0   4     1625.17     1766.59     33.54 o 
  -2   0   4       37.26       42.44      1.50 o 
  -1   0   4       28.70       42.36      1.58 o 
   0   0   4     3707.63     3916.47     84.42 o 
   1   0   4     1505.62     1468.29     22.55 o 
   2   0   4        0.30        0.28      0.46 o 
   3   0   4     1432.13     1315.66     19.82 o 
   4   0   4     1122.65     1174.96     21.27 o 
   5   0   4     3304.43     3448.92     94.91 o 
   6   0   4     2981.92     3124.73     82.01 o 
   7   0   4      121.28      132.08      3.97 o 
   8   0   4     3366.96     3339.40     94.43 o 
   9   0   4        2.31        3.99      0.66 o 
  10   0   4     1134.04     1120.24     28.97 o 
  11   0   4      280.41      297.74     19.13 o 
  12   0   4        1.16        1.17      0.73 o 
  13   0   4       74.82       66.55      3.58 o 
  14   0   4      199.42      214.36     12.29 o 
  15   0   4      976.71      998.98     46.84 o 
 -19   1   4       92.66       98.87      3.40 o 
 -18   1   4      227.94      235.93      6.18 o 
 -17   1   4       68.59       70.86      2.28 o 
 -16   1   4       73.67       77.94      2.55 o 
 -15   1   4      272.34      262.18      5.38 o 
 -14   1   4      171.02      171.83      3.36 o 
 -13   1   4      408.27      404.12     10.06 o 
 -12   1   4     1292.60     1250.20     19.32 o 
 -11   1   4      602.95      640.31     12.43 o 
 -10   1   4       91.59       98.15      2.24 o 
  -9   1   4       46.71       50.61      0.97 o 
  -8   1   4      444.50      466.70      8.09 o 
  -7   1   4       74.82       77.91      1.45 o 
  -6   1   4     5050.59     5151.27    138.66 o 
  -5   1   4      156.28      151.36      2.12 o 
  -4   1   4      116.34       99.21      0.91 o 
  -3   1   4      423.97      393.09      3.62 o 
  -2   1   4      199.89      172.85      1.44 o 
  -1   1   4     9828.09    10327.98    291.48 o 
   0   1   4     1283.71     1211.10     11.37 o 
   1   1   4      158.22      155.22      1.56 o 
   2   1   4      628.67      605.90      6.22 o 
   3   1   4       86.40       59.81      1.21 o 
   4   1   4     4302.91     4467.48     82.32 o 
   5   1   4     1165.72     1155.91     15.08 o 
   6   1   4       26.81       36.18      1.55 o 
   7   1   4      360.87      365.70      4.31 o 
   8   1   4        0.52        1.30      0.83 o 
   9   1   4      781.00      803.13     13.92 o 
  10   1   4      273.40      277.46      6.29 o 
  11   1   4       63.09       66.73      1.69 o 
  12   1   4      124.33      132.52      3.73 o 
  13   1   4       71.59       71.00      2.85 o 
  14   1   4        2.71        3.72      1.04 o 
  15   1   4       57.93       68.45      2.79 o 
 -18   2   4       87.91       89.74      3.39 o 
 -17   2   4      255.59      256.92      7.69 o 
 -16   2   4       58.18       62.65      2.33 o 
 -15   2   4      183.09      188.32      4.38 o 
 -14   2   4       54.68       59.92      2.19 o 
 -13   2   4      136.16      145.53      4.95 o 
 -12   2   4       26.09       30.18      1.72 o 
 -11   2   4     1430.50     1398.42     22.60 o 
 -10   2   4      544.04      557.42      7.85 o 
  -9   2   4     1606.12     1523.27     25.02 o 
  -8   2   4       35.34       32.60      1.32 o 
  -7   2   4     1317.22     1333.92     20.77 o 
  -6   2   4      442.33      377.88      4.91 o 
  -5   2   4      548.40      597.99      6.48 o 
  -4   2   4     6654.38     6440.25    299.90 o 
  -3   2   4       95.80      115.04      1.44 o 
  -2   2   4       79.40       74.04      0.95 o 
  -1   2   4      432.99      415.45      3.78 o 
   0   2   4      103.09       85.89      1.37 o 
   1   2   4       76.25       72.69      1.13 o 
   2   2   4     1228.10     1275.15     19.69 o 
   3   2   4       54.53       63.00      1.75 o 
   4   2   4      192.09      161.85      3.73 o 
   5   2   4       66.08       63.40      1.81 o 
   6   2   4      400.20      390.53      4.46 o 
   7   2   4     3705.23     3602.82     91.08 o 
   8   2   4      529.98      539.02      6.52 o 
   9   2   4      356.01      333.47      4.51 o 
  10   2   4      161.83      146.24      2.43 o 
  11   2   4       13.85       16.81      0.75 o 
  12   2   4       63.91       57.37      1.61 o 
  13   2   4        1.20        1.12      0.94 o 
  14   2   4       61.78       65.29      2.23 o 
 -17   3   4      225.57      231.54      9.39 o 
 -16   3   4      801.28      801.82     21.10 o 
 -15   3   4      129.92      119.30      4.18 o 
 -14   3   4      489.35      499.19     12.58 o 
 -13   3   4       21.45       19.03      1.22 o 
 -12   3   4      580.15      569.38     14.42 o 
 -11   3   4      750.84      754.67     17.29 o 
 -10   3   4        2.74        2.82      0.69 o 
  -9   3   4      128.20      140.79      5.50 o 
  -8   3   4      548.33      547.08      8.97 o 
  -7   3   4      261.29      240.08      3.88 o 
  -6   3   4      920.53      880.74     13.29 o 
  -5   3   4      162.22      189.93      3.17 o 
  -4   3   4        3.59        5.17      0.57 o 
  -3   3   4     1720.36     1717.82     24.37 o 
  -2   3   4        6.84        4.32      0.33 o 
  -1   3   4      644.76      591.03      7.01 o 
   0   3   4        2.97        1.81      0.35 o 
   1   3   4     1773.23     1737.92     28.14 o 
   2   3   4      398.91      391.15      4.31 o 
   3   3   4     1004.56      994.57     19.76 o 
   4   3   4      739.04      720.83     13.62 o 
   5   3   4     1260.12     1240.58     26.68 o 
   6   3   4     1043.87     1024.69     23.62 o 
   7   3   4       42.77       41.46      2.93 o 
   8   3   4       51.84       56.36      3.15 o 
   9   3   4       21.78       20.03      1.18 o 
  10   3   4      736.95      696.94     14.86 o 
  11   3   4        6.42        7.41      0.67 o 
  12   3   4        1.48        2.66      1.23 o 
  13   3   4       12.10       12.40      2.20 o 
 -15   4   4      109.40      109.54      3.09 o 
 -14   4   4        1.46        0.71      1.18 o 
 -13   4   4        1.51        1.29      1.00 o 
 -12   4   4      439.40      436.66     12.78 o 
 -11   4   4      105.17       99.92      3.26 o 
 -10   4   4     1086.27     1104.75     21.17 o 
  -9   4   4       55.09       49.13      2.00 o 
  -8   4   4      175.47      178.32      4.33 o 
  -7   4   4       42.90       42.33      1.27 o 
  -6   4   4        2.07        1.01      0.55 o 
  -5   4   4      616.45      614.94      7.87 o 
  -4   4   4      433.55      437.64      5.36 o 
  -3   4   4      286.37      273.07      3.49 o 
  -2   4   4      121.97      115.45      2.60 o 
  -1   4   4      523.50      516.27      7.27 o 
   0   4   4      699.46      692.49     10.43 o 
   1   4   4      467.66      434.02      6.72 o 
   2   4   4      288.36      276.99      3.54 o 
   3   4   4     1136.93     1103.75     15.65 o 
   4   4   4       99.65      103.01      1.25 o 
   5   4   4      260.29      256.77      4.61 o 
   6   4   4      259.09      252.86      4.34 o 
   7   4   4       52.88       51.13      4.53 o 
   8   4   4      227.74      232.60      7.35 o 
   9   4   4      144.78      138.84      5.71 o 
  10   4   4      443.05      448.39     16.98 o 
  11   4   4       11.80       10.15      2.05 o 
 -13   5   4      194.35      191.47      5.44 o 
 -12   5   4        0.24        0.99      0.77 o 
 -11   5   4       55.62       61.51      2.02 o 
 -10   5   4       16.54       11.19      1.44 o 
  -9   5   4        0.68        0.99      0.58 o 
  -8   5   4       16.66       18.04      1.08 o 
  -7   5   4      264.94      275.95      4.58 o 
  -6   5   4      288.84      298.13      6.28 o 
  -5   5   4      230.78      233.88      3.64 o 
  -4   5   4       71.20       75.52      1.73 o 
  -3   5   4      226.98      241.69      3.40 o 
  -2   5   4      123.10      125.52      2.88 o 
  -1   5   4       16.17       15.72      1.53 o 
   0   5   4      343.21      351.82      6.46 o 
   1   5   4      113.43      112.02      4.32 o 
   2   5   4      125.01      110.01      3.08 o 
   3   5   4        0.13        1.23      0.54 o 
   4   5   4       17.61       13.87      1.56 o 
   5   5   4      347.67      338.33      6.58 o 
   6   5   4       77.82       70.42      2.79 o 
   7   5   4        0.17       -0.04      0.68 o 
   8   5   4      148.43      150.17      7.41 o 
   9   5   4        2.84        1.76      1.60 o 
  -8   6   4       88.42       94.29      2.71 o 
  -7   6   4       67.32       69.43      2.38 o 
  -6   6   4       25.51       27.77      1.33 o 
  -5   6   4       19.81       20.30      1.46 o 
  -4   6   4      122.96      119.67      4.29 o 
  -3   6   4       72.53       75.77      5.57 o 
  -2   6   4      387.12      373.17      8.03 o 
  -1   6   4      417.96      428.26     11.05 o 
   0   6   4      128.80      123.24      3.77 o 
   1   6   4      157.37      158.65      3.23 o 
   2   6   4        0.20        1.06      0.61 o 
   3   6   4       19.26       22.79      3.29 o 
   4   6   4       74.07       80.50      4.97 o 
   5   6   4       59.93       63.21      4.50 o 
 -19   1   5        0.05        0.12      0.88 o 
 -18   1   5       12.78       12.89      1.45 o 
 -17   1   5       40.29       38.53      1.72 o 
 -16   1   5        4.41        6.03      0.94 o 
 -15   1   5      267.90      265.93      5.31 o 
 -14   1   5     1035.22     1007.72     17.76 o 
 -13   1   5      468.30      458.87      7.09 o 
 -12   1   5        9.48       12.05      0.78 o 
 -11   1   5      137.53      138.26      4.12 o 
 -10   1   5       48.71       45.15      1.21 o 
  -9   1   5      993.10      974.85     17.87 o 
  -8   1   5     1322.34     1350.74     24.54 o 
  -7   1   5       98.01       81.04      1.20 o 
  -6   1   5       48.06       52.64      0.96 o 
  -5   1   5     2279.95     2417.59     35.37 o 
  -4   1   5     1322.99     1390.52     16.66 o 
  -3   1   5     1136.70     1110.11     10.83 o 
  -2   1   5     4533.46     4833.49     82.53 o 
  -1   1   5      357.72      359.98      2.52 o 
   0   1   5      308.43      299.67      4.49 o 
   1   1   5      790.02      832.03      7.48 o 
   2   1   5     1448.28     1438.64     19.27 o 
   3   1   5      982.04      977.64      9.57 o 
   4   1   5      944.60      975.63     11.18 o 
   5   1   5      781.62      787.56      8.64 o 
   6   1   5        2.27        0.49      0.28 o 
   7   1   5       66.10       63.63      1.28 o 
   8   1   5        1.54        3.05      0.64 o 
   9   1   5     1160.65     1148.14     20.48 o 
  10   1   5       94.00       92.25      1.84 o 
  11   1   5      160.07      162.23      2.98 o 
  12   1   5      118.83      118.21      2.47 o 
  13   1   5        8.82       10.98      1.02 o 
  14   1   5      115.25      108.14      3.19 o 
 -18   2   5        3.27        3.38      1.06 o 
 -17   2   5      228.42      236.99      5.87 o 
 -16   2   5       61.17       67.67      2.79 o 
 -15   2   5      792.97      790.72     14.92 o 
 -14   2   5        8.78        9.74      0.89 o 
 -13   2   5      452.80      437.13      8.38 o 
 -12   2   5      579.21      561.58      8.68 o 
 -11   2   5      333.19      341.74      5.60 o 
 -10   2   5      130.17      124.91      2.89 o 
  -9   2   5     1543.16     1513.66     28.08 o 
  -8   2   5        0.03        0.50      0.37 o 
  -7   2   5       67.24       65.06      1.73 o 
  -6   2   5       49.36       35.35      0.80 o 
  -5   2   5      405.29      457.51      9.87 o 
  -4   2   5      380.76      435.19      8.69 o 
  -3   2   5      247.05      255.50      2.47 o 
  -2   2   5     1424.24     1502.36     16.54 o 
  -1   2   5      917.60      976.62     10.92 o 
   0   2   5      220.11      240.46      1.99 o 
   1   2   5       15.22        6.46      0.30 o 
   2   2   5        0.41        0.22      0.21 o 
   3   2   5     1587.37     1598.19     25.50 o 
   4   2   5       17.56       16.17      1.35 o 
   5   2   5      329.19      341.30      7.41 o 
   6   2   5        6.25        7.71      1.27 o 
   7   2   5       41.12       44.97      2.46 o 
   8   2   5     1301.27     1274.08     20.36 o 
   9   2   5        1.99        2.09      0.39 o 
  10   2   5       31.92       28.74      0.93 o 
  11   2   5        0.33        0.45      0.49 o 
  12   2   5      367.35      324.02     11.42 o 
  13   2   5       12.90       14.65      3.60 o 
 -17   3   5       38.37       38.04      2.43 o 
 -16   3   5      605.45      602.37     11.56 o 
 -15   3   5      584.02      577.62     12.71 o 
 -14   3   5       50.83       50.02      2.21 o 
 -13   3   5      163.89      180.98      4.39 o 
 -12   3   5       27.58       24.99      1.21 o 
 -11   3   5       62.94       66.28      1.87 o 
 -10   3   5        7.28        8.17      0.83 o 
  -9   3   5      125.69      119.07      2.34 o 
  -8   3   5     1783.78     1741.88     31.83 o 
  -7   3   5       77.97       83.08      1.75 o 
  -6   3   5      880.81      836.40     11.78 o 
  -5   3   5      666.80      668.10      9.21 o 
  -4   3   5      257.44      279.77      3.84 o 
  -3   3   5     1619.07     1646.29     19.28 o 
  -2   3   5     1277.06     1284.79     16.85 o 
  -1   3   5     2261.07     2187.18     33.29 o 
   0   3   5      311.80      318.42      3.33 o 
   1   3   5      242.06      266.86      2.87 o 
   2   3   5        1.63        1.06      0.67 o 
   3   3   5      611.42      576.16      8.06 o 
   4   3   5       54.12       52.55      3.78 o 
   5   3   5      320.92      316.69      9.61 o 
   6   3   5      119.89      116.59      3.51 o 
   7   3   5       54.16       48.73      2.33 o 
   8   3   5        7.31        9.87      1.68 o 
   9   3   5      145.41      139.69      5.35 o 
  10   3   5     1008.58     1004.13     31.23 o 
  11   3   5      172.61      151.74      5.69 o 
  12   3   5      315.22      303.27     11.09 o 
 -15   4   5       18.05       20.89      2.16 o 
 -14   4   5        5.56        6.31      1.18 o 
 -13   4   5      749.66      739.69     21.25 o 
 -12   4   5       25.05       23.16      1.59 o 
 -11   4   5       53.91       61.22      2.22 o 
 -10   4   5      118.46      122.11      2.96 o 
  -9   4   5      492.69      474.80      8.46 o 
  -8   4   5      802.54      801.68     14.47 o 
  -7   4   5        3.20        2.76      0.51 o 
  -6   4   5       16.11       18.24      0.71 o 
  -5   4   5      407.08      403.17      4.69 o 
  -4   4   5      451.87      444.04      5.10 o 
  -3   4   5      199.76      195.99      2.90 o 
  -2   4   5      152.91      162.95      6.05 o 
  -1   4   5       15.72       18.47      0.79 o 
   0   4   5     2157.49     2142.17     41.24 o 
   1   4   5      276.13      290.17      4.91 o 
   2   4   5      289.60      306.85      8.06 o 
   3   4   5      119.32      112.20      4.41 o 
   4   4   5        4.11        4.90      1.73 o 
   5   4   5      108.82       93.12      3.95 o 
   6   4   5      238.95      219.10      7.77 o 
   7   4   5      842.49      847.74     21.97 o 
   8   4   5      108.22      103.18      4.73 o 
   9   4   5       43.69       42.01      4.05 o 
  10   4   5        6.59        7.22      1.69 o 
 -13   5   5       93.51       98.16      3.59 o 
 -12   5   5        0.04       -0.42      0.73 o 
 -11   5   5       75.57       90.01      3.36 o 
 -10   5   5        0.00       -0.61      0.75 o 
  -9   5   5      603.58      622.92     10.38 o 
  -8   5   5       22.05       21.25      1.14 o 
  -7   5   5      159.29      165.99      3.16 o 
  -6   5   5      301.30      300.36      4.78 o 
  -5   5   5       46.60       51.46      1.58 o 
  -4   5   5      262.49      263.87      3.88 o 
  -3   5   5       22.86       23.84      1.20 o 
  -2   5   5      324.52      323.86      4.95 o 
  -1   5   5      739.99      717.97     11.94 o 
   0   5   5      262.00      257.75      6.07 o 
   1   5   5      722.40      680.64     10.14 o 
   2   5   5       39.94       38.49      1.11 o 
   3   5   5       61.97       61.70      1.99 o 
   4   5   5      189.62      185.58      8.57 o 
   5   5   5       62.97       55.73      6.11 o 
   6   5   5      135.88      157.14     10.67 o 
   7   5   5       37.44       35.82      3.91 o 
   8   5   5       16.87       14.14      2.19 o 
  -8   6   5       31.30       30.48      2.42 o 
  -7   6   5       76.64       90.16      6.44 o 
  -6   6   5      280.15      294.14      6.61 o 
  -5   6   5      153.60      150.73      3.66 o 
  -4   6   5      126.83      146.23      3.78 o 
  -3   6   5       34.27       33.56      1.78 o 
  -2   6   5        1.24        2.07      0.83 o 
  -1   6   5      302.41      311.30      6.42 o 
   0   6   5        3.04        2.14      0.80 o 
   1   6   5      496.99      491.89     12.85 o 
   2   6   5        0.05       -2.12      2.07 o 
   3   6   5      476.56      495.91     23.15 o 
 -19   0   6      213.10      232.89      7.73 o 
 -18   0   6       56.54       64.16      4.17 o 
 -17   0   6     1726.80     1712.65     48.95 o 
 -16   0   6     1036.35     1056.75     29.38 o 
 -15   0   6      103.17      108.02      3.73 o 
 -14   0   6      416.67      399.16     27.46 o 
 -13   0   6       36.75       31.10      2.58 o 
 -12   0   6      356.88      328.23      7.23 o 
 -11   0   6      297.65      293.39      6.97 o 
 -10   0   6       92.23       78.81      2.29 o 
  -9   0   6      262.15      300.02      6.63 o 
  -8   0   6      180.01      173.67      3.60 o 
  -7   0   6      343.62      348.83      6.60 o 
  -6   0   6     5556.91     5910.30    201.16 o 
  -5   0   6     4492.98     4992.88    156.50 o 
  -4   0   6     1585.52     1652.69     27.73 o 
  -3   0   6      346.04      427.46      5.26 o 
  -2   0   6     2780.80     2941.57     52.14 o 
  -1   0   6     3527.70     3574.06     80.23 o 
   0   0   6      337.65      368.50      4.68 o 
   1   0   6     2799.74     2925.79     53.28 o 
   2   0   6       56.72       59.87      1.31 o 
   3   0   6     1078.09     1093.59     20.75 o 
   4   0   6       64.23       74.20      1.69 o 
   5   0   6     2317.99     2371.07     49.16 o 
   6   0   6      530.64      555.81      9.13 o 
   7   0   6     1137.28     1127.80     27.53 o 
   8   0   6        1.77        0.81      0.52 o 
   9   0   6        2.41        2.35      0.60 o 
  10   0   6      682.21      684.49     27.59 o 
  11   0   6       68.26       75.26      6.06 o 
  12   0   6      591.18      630.48     57.01 o 
  13   0   6      144.86      138.19     11.36 o 
 -19   1   6       10.43        9.31      1.47 o 
 -18   1   6        0.17        1.15      0.87 o 
 -17   1   6        0.50        1.05      0.87 o 
 -16   1   6      387.74      376.72     10.16 o 
 -15   1   6       12.78       11.80      1.07 o 
 -14   1   6      579.61      566.97      9.41 o 
 -13   1   6      599.58      590.98     12.15 o 
 -12   1   6      708.60      697.38     15.81 o 
 -11   1   6      767.79      745.12     15.89 o 
 -10   1   6        0.96        6.23      1.15 o 
  -9   1   6     3401.30     3464.34     69.95 o 
  -8   1   6      414.22      420.90      9.59 o 
  -7   1   6      149.47      147.97      1.87 o 
  -6   1   6     1512.41     1660.51     22.42 o 
  -5   1   6      112.30      114.61      1.31 o 
  -4   1   6       67.49      108.75      1.79 o 
  -3   1   6     1633.02     1694.45     20.13 o 
  -2   1   6       10.58        6.23      0.41 o 
  -1   1   6      270.84      251.24      1.96 o 
   0   1   6       63.67       87.60      1.21 o 
   1   1   6      249.39      241.39      2.13 o 
   2   1   6     3757.01     3849.05     68.15 o 
   3   1   6      689.27      730.94      7.84 o 
   4   1   6      786.60      792.14      9.33 o 
   5   1   6       29.10       36.52      0.81 o 
   6   1   6      627.51      622.98     10.57 o 
   7   1   6     1323.07     1351.02     18.86 o 
   8   1   6        1.86        1.22      0.39 o 
   9   1   6      159.24      163.19      3.10 o 
  10   1   6       40.71       42.15      1.39 o 
  11   1   6        4.23        4.27      0.69 o 
  12   1   6       12.98       12.56      0.94 o 
  13   1   6       19.38       17.54      1.28 o 
 -18   2   6      408.26      410.28      8.81 o 
 -17   2   6       53.80       56.48      2.41 o 
 -16   2   6      178.84      184.57      5.04 o 
 -15   2   6      363.75      372.30      8.89 o 
 -14   2   6       18.54       19.29      1.23 o 
 -13   2   6     1470.38     1476.73     27.82 o 
 -12   2   6      302.07      297.31      5.00 o 
 -11   2   6      304.62      275.24      5.69 o 
 -10   2   6      303.60      277.70      4.45 o 
  -9   2   6      390.53      366.20      4.85 o 
  -8   2   6       65.23       74.74      1.45 o 
  -7   2   6     2336.37     2228.82     41.76 o 
  -6   2   6      299.78      306.93      6.23 o 
  -5   2   6     6909.75     6452.60    541.40 o 
  -4   2   6      105.08       88.27      2.68 o 
  -3   2   6        0.20        4.74      0.29 o 
  -2   2   6     2057.15     2056.08     26.59 o 
  -1   2   6       57.03       55.25      1.44 o 
   0   2   6     3297.54     3437.24     58.18 o 
   1   2   6      303.88      293.46      3.60 o 
   2   2   6      235.67      212.82      2.65 o 
   3   2   6      110.74      119.94      2.49 o 
   4   2   6       20.29       21.24      0.96 o 
   5   2   6      276.63      262.24      4.32 o 
   6   2   6      764.13      766.93     16.94 o 
   7   2   6      215.90      212.17      5.08 o 
   8   2   6      472.61      484.70     10.30 o 
   9   2   6      113.22      111.53      4.40 o 
  10   2   6      445.51      394.01     13.22 o 
  11   2   6      955.11      878.17     20.53 o 
  12   2   6      276.04      258.53      9.42 o 
 -17   3   6       16.24       12.18      1.45 o 
 -16   3   6       72.79       70.33      3.34 o 
 -15   3   6      244.31      260.14      6.05 o 
 -14   3   6      121.68      119.16      3.50 o 
 -13   3   6      286.73      272.49      5.69 o 
 -12   3   6       49.87       62.27      2.01 o 
 -11   3   6        0.16        2.49      1.60 o 
 -10   3   6     1036.13      964.37     14.93 o 
  -9   3   6      705.60      684.76     15.16 o 
  -8   3   6     1267.75     1231.77     26.42 o 
  -7   3   6        1.56        2.51      0.58 o 
  -6   3   6      149.31      147.71      2.72 o 
  -5   3   6       66.57       69.11      1.45 o 
  -4   3   6      266.14      286.33      3.76 o 
  -3   3   6       32.05       35.43      0.91 o 
  -2   3   6      122.61      109.21      1.34 o 
  -1   3   6      363.00      375.99      4.10 o 
   0   3   6        0.11        0.27      0.23 o 
   1   3   6       54.80       58.19      2.06 o 
   2   3   6        5.58        4.17      0.98 o 
   3   3   6      128.07      119.79      1.70 o 
   4   3   6      607.69      598.72     10.16 o 
   5   3   6      877.94      890.46     14.70 o 
   6   3   6      123.96      134.86      4.16 o 
   7   3   6       44.10       40.78      2.55 o 
   8   3   6        2.55        1.11      1.16 o 
   9   3   6       42.46       35.26      2.84 o 
  10   3   6      211.06      214.32      8.52 o 
  11   3   6       80.75       76.83      3.80 o 
 -15   4   6       24.85       18.53      3.80 o 
 -14   4   6       85.13       84.57      3.09 o 
 -13   4   6      100.14       89.89      3.46 o 
 -12   4   6      230.39      230.42      5.60 o 
 -11   4   6       29.74       36.38      1.74 o 
 -10   4   6       25.39       24.77      1.30 o 
  -9   4   6        6.44        8.64      1.05 o 
  -8   4   6      314.87      327.81      7.36 o 
  -7   4   6      208.75      211.10      4.23 o 
  -6   4   6     1562.98     1563.94     24.85 o 
  -5   4   6        1.82        1.17      0.64 o 
  -4   4   6      112.23      112.06      2.51 o 
  -3   4   6      179.06      175.42      3.04 o 
  -2   4   6       27.03       28.87      0.86 o 
  -1   4   6       51.09       54.02      1.11 o 
   0   4   6      195.11      209.07      4.75 o 
   1   4   6      239.69      254.37      2.95 o 
   2   4   6      341.54      348.63     10.24 o 
   3   4   6      155.89      137.46      6.26 o 
   4   4   6        2.61        3.74      1.42 o 
   5   4   6       83.42       84.40      5.21 o 
   6   4   6        3.46        2.85      0.61 o 
   7   4   6      197.56      185.92      4.33 o 
   8   4   6        1.10        0.53      1.26 o 
   9   4   6      215.93      224.65     11.59 o 
 -12   5   6        6.69       10.07      1.12 o 
 -11   5   6      866.91      871.19     18.98 o 
 -10   5   6        5.18       11.38      2.29 o 
  -9   5   6       68.61       77.14      2.36 o 
  -8   5   6      131.64      146.22      6.11 o 
  -7   5   6      481.59      479.97      9.25 o 
  -6   5   6        2.64        2.93      0.62 o 
  -5   5   6      381.81      385.53      5.00 o 
  -4   5   6      235.47      246.11      5.74 o 
  -3   5   6      899.35      892.82     16.90 o 
  -2   5   6      203.42      197.80      3.29 o 
  -1   5   6        9.12       11.94      0.96 o 
   0   5   6       70.65       67.03      2.01 o 
   1   5   6       74.74       74.34      1.58 o 
   2   5   6      216.56      236.05      8.71 o 
   3   5   6       71.34       75.47      7.14 o 
   4   5   6      157.12      158.37     11.34 o 
   5   5   6        0.02        1.05      1.87 o 
   6   5   6      108.07      104.09      7.22 o 
   7   5   6       72.58       79.71      6.37 o 
  -7   6   6      216.28      210.84      5.45 o 
  -6   6   6      128.30      144.19     11.56 o 
  -5   6   6       33.61       29.44      1.92 o 
  -4   6   6       50.59       46.10      2.44 o 
  -3   6   6       98.87      110.95      3.98 o 
  -2   6   6        0.03       -0.45      1.21 o 
  -1   6   6       36.40       37.90      1.47 o 
   0   6   6      140.65      148.45      8.60 o 
   1   6   6       83.77       83.72      8.71 o 
 -19   1   7       39.10       42.08      2.18 o 
 -18   1   7      434.15      443.09     10.09 o 
 -17   1   7       56.27       58.72      2.17 o 
 -16   1   7      284.36      300.76      6.51 o 
 -15   1   7      657.98      636.88     11.08 o 
 -14   1   7      487.60      472.85      8.71 o 
 -13   1   7     1189.87     1245.23     33.60 o 
 -12   1   7      794.48      823.33     17.03 o 
 -11   1   7      593.73      606.15     18.75 o 
 -10   1   7      918.64      887.80     13.07 o 
  -9   1   7        2.00        7.32      0.65 o 
  -8   1   7       16.38       24.88      0.86 o 
  -7   1   7       40.29       41.37      0.99 o 
  -6   1   7       33.34       24.62      1.03 o 
  -5   1   7        0.88        5.02      0.39 o 
  -4   1   7     1596.87     1694.94     21.15 o 
  -3   1   7     1927.37     1964.57     25.36 o 
  -2   1   7        0.44        0.70      0.27 o 
  -1   1   7      461.16      497.67      4.71 o 
   0   1   7      489.28      519.68      5.02 o 
   1   1   7      160.22      135.84      1.55 o 
   2   1   7     1744.42     1728.25     23.36 o 
   3   1   7      833.70      878.40     10.01 o 
   4   1   7       27.30       25.03      0.69 o 
   5   1   7        9.83       10.50      0.46 o 
   6   1   7        8.87        8.48      0.69 o 
   7   1   7      140.55      137.31      2.14 o 
   8   1   7      558.61      562.30      7.75 o 
   9   1   7      469.09      482.06      7.91 o 
  10   1   7      133.47      142.05      2.35 o 
  11   1   7        1.18        0.52      0.50 o 
  12   1   7       31.15       31.61      2.03 o 
 -18   2   7       30.77       25.74      2.52 o 
 -17   2   7       57.04       52.64      2.83 o 
 -16   2   7       23.01       31.18      1.83 o 
 -15   2   7       81.96       70.66      2.65 o 
 -14   2   7       18.85       19.84      1.59 o 
 -13   2   7     1888.85     1840.83     35.88 o 
 -12   2   7       45.80       51.40      1.58 o 
 -11   2   7        5.03        4.13      0.73 o 
 -10   2   7      197.22      198.14      3.61 o 
  -9   2   7       16.60       19.61      0.95 o 
  -8   2   7       10.97       12.25      1.45 o 
  -7   2   7        1.95        3.62      0.88 o 
  -6   2   7      390.98      357.14      8.21 o 
  -5   2   7       27.32       34.19      1.55 o 
  -4   2   7      326.51      344.34      4.38 o 
  -3   2   7      396.69      422.97      6.58 o 
  -2   2   7        1.07        5.25      0.38 o 
  -1   2   7      672.26      686.80      6.96 o 
   0   2   7      397.50      420.82      5.04 o 
   1   2   7      135.83      139.52      2.28 o 
   2   2   7      151.95      155.85      3.04 o 
   3   2   7      339.14      339.62      5.89 o 
   4   2   7       63.22       59.17      1.55 o 
   5   2   7      514.45      478.47      9.92 o 
   6   2   7      445.50      444.47      7.81 o 
   7   2   7        1.47        1.24      0.74 o 
   8   2   7      265.93      257.94      6.32 o 
   9   2   7       78.99       76.34      2.76 o 
  10   2   7      106.62       95.48      3.27 o 
  11   2   7      154.45      131.92      4.89 o 
 -17   3   7      633.51      646.14     13.74 o 
 -16   3   7        7.08        5.24      1.08 o 
 -15   3   7      741.41      764.75     15.92 o 
 -14   3   7      218.26      203.84      4.76 o 
 -13   3   7       64.75       60.33      2.07 o 
 -12   3   7       30.94       38.24      1.59 o 
 -11   3   7      625.15      644.37      9.90 o 
 -10   3   7      164.75      152.82      3.80 o 
  -9   3   7      395.96      359.20      6.96 o 
  -8   3   7      493.58      462.09      9.81 o 
  -7   3   7      198.31      198.15      3.56 o 
  -6   3   7      733.82      692.67     10.13 o 
  -5   3   7        0.05        1.28      0.50 o 
  -4   3   7      753.09      764.71      8.90 o 
  -3   3   7      237.48      261.39      3.46 o 
  -2   3   7     1092.39     1131.27     14.93 o 
  -1   3   7     1074.71     1096.65     15.01 o 
   0   3   7      137.85      138.78      4.11 o 
   1   3   7      491.31      474.16     10.38 o 
   2   3   7      146.32      143.88      7.33 o 
   3   3   7      654.23      673.56     10.50 o 
   4   3   7        3.02        1.64      0.58 o 
   5   3   7       24.29       24.67      1.18 o 
   6   3   7      476.14      447.69      8.28 o 
   7   3   7      173.25      166.95      3.58 o 
   8   3   7      218.24      207.96      5.95 o 
   9   3   7      124.36      125.57      5.85 o 
  10   3   7      187.19      169.60      6.28 o 
 -15   4   7        0.19        0.89      1.10 o 
 -14   4   7      411.95      429.75     11.66 o 
 -13   4   7       32.57       33.82      1.89 o 
 -12   4   7      427.65      446.27     10.05 o 
 -11   4   7       87.03       90.09      2.73 o 
 -10   4   7      273.63      248.29      5.21 o 
  -9   4   7      560.55      570.76     10.91 o 
  -8   4   7      492.64      474.09      8.79 o 
  -7   4   7      107.75      105.86      2.91 o 
  -6   4   7      141.21      147.21      5.19 o 
  -5   4   7     1839.27     1878.42     32.40 o 
  -4   4   7       63.73       59.76      1.60 o 
  -3   4   7      245.48      245.98      4.52 o 
  -2   4   7      416.86      416.27      5.42 o 
  -1   4   7      575.79      588.51     30.80 o 
   0   4   7      335.04      332.71      8.82 o 
   1   4   7       27.03       26.81      2.24 o 
   2   4   7      875.97      851.83     25.63 o 
   3   4   7      162.04      151.53      9.58 o 
   4   4   7      160.09      176.21      7.00 o 
   5   4   7       98.39       91.70      7.64 o 
   6   4   7      197.35      200.50      9.75 o 
   7   4   7      139.16      124.08      9.53 o 
   8   4   7      124.89      125.00     10.00 o 
 -12   5   7       60.49       53.60      2.54 o 
 -11   5   7        1.87        0.73      0.82 o 
 -10   5   7      127.97      119.78      2.77 o 
  -9   5   7      184.98      199.27      3.54 o 
  -8   5   7      205.38      220.20      3.66 o 
  -7   5   7        2.08        2.60      0.65 o 
  -6   5   7       71.61       72.38      2.24 o 
  -5   5   7      355.34      371.51      6.25 o 
  -4   5   7       35.98       36.84      1.75 o 
  -3   5   7      647.09      675.22     12.06 o 
  -2   5   7      413.04      420.86      6.09 o 
  -1   5   7      147.22      150.40      3.13 o 
   0   5   7       17.42       19.88      0.61 o 
   1   5   7        7.73        5.63      1.84 o 
   2   5   7      992.94      989.25     31.49 o 
   3   5   7      133.38      123.82     10.01 o 
   4   5   7        8.47       13.84      2.57 o 
   5   5   7       40.83       47.22      4.19 o 
  -5   6   7       35.62       32.07      1.83 o 
  -4   6   7       63.94       72.07      2.52 o 
  -3   6   7       26.01       26.66      1.69 o 
  -2   6   7      164.57      191.91     10.25 o 
 -19   0   8        0.00       -0.68      1.21 o 
 -18   0   8      108.85      112.25      5.62 o 
 -17   0   8      437.74      472.38     23.93 o 
 -16   0   8      264.03      252.97      8.14 o 
 -15   0   8     1047.70     1020.76     34.12 o 
 -14   0   8      391.23      359.32      9.60 o 
 -13   0   8     3058.88     2961.16     95.34 o 
 -12   0   8      273.30      259.69     11.95 o 
 -11   0   8      194.70      181.62      8.77 o 
 -10   0   8     3483.63     3638.55    111.04 o 
  -9   0   8     1404.39     1523.57     45.43 o 
  -8   0   8     2751.71     2863.96     86.78 o 
  -7   0   8     1046.26      964.45     15.68 o 
  -6   0   8     1040.53     1109.46     18.69 o 
  -5   0   8      159.82      181.08      4.18 o 
  -4   0   8      499.61      457.12      7.33 o 
  -3   0   8      656.72      738.41     13.18 o 
  -2   0   8     5149.25     5420.73    152.47 o 
  -1   0   8      544.57      593.62      8.92 o 
   0   0   8     1315.63     1328.53     19.95 o 
   1   0   8      283.43      251.49      3.84 o 
   2   0   8        0.07        0.87      0.82 o 
   3   0   8     2832.41     2867.79     65.30 o 
   4   0   8        8.20        4.46      0.98 o 
   5   0   8     1959.98     2035.68     52.32 o 
   6   0   8        6.81        5.56      1.12 o 
   7   0   8      116.99      108.30      4.22 o 
   8   0   8        3.86        3.54      1.17 o 
   9   0   8      179.51      183.97      5.79 o 
  10   0   8       11.50        5.56      3.03 o 
  11   0   8      159.26      153.46     15.86 o 
 -19   1   8       40.89       44.46      2.75 o 
 -18   1   8       36.08       46.57      2.52 o 
 -17   1   8      169.26      177.35      6.61 o 
 -16   1   8       88.59       91.66      2.80 o 
 -15   1   8      118.88      115.95      4.13 o 
 -14   1   8        5.41       10.29      1.01 o 
 -13   1   8      202.95      196.71      3.88 o 
 -12   1   8      249.44      270.23      6.01 o 
 -11   1   8      260.45      268.66      4.19 o 
 -10   1   8     2562.30     2601.60     88.75 o 
  -9   1   8     1299.43     1279.14     20.31 o 
  -8   1   8      217.40      202.06      3.50 o 
  -7   1   8      552.83      567.63      8.76 o 
  -6   1   8     1448.83     1492.05     19.10 o 
  -5   1   8      309.43      298.14      3.11 o 
  -4   1   8      910.40      974.54     12.43 o 
  -3   1   8      783.23      823.89      9.08 o 
  -2   1   8       84.05      112.37      1.29 o 
  -1   1   8       29.46       28.23      0.58 o 
   0   1   8        8.61        9.21      0.34 o 
   1   1   8      403.53      403.38      3.96 o 
   2   1   8       44.07       56.60      1.29 o 
   3   1   8       22.14       24.52      0.84 o 
   4   1   8      206.01      205.67      2.54 o 
   5   1   8      238.83      233.60      2.96 o 
   6   1   8      876.58      900.21     12.07 o 
   7   1   8      156.45      164.93      2.81 o 
   8   1   8       16.67       17.30      0.99 o 
   9   1   8      574.85      580.53      9.08 o 
  10   1   8       91.13       99.44      2.41 o 
  11   1   8        1.38        0.78      0.65 o 
 -18   2   8      171.05      166.92      5.46 o 
 -17   2   8      288.45      298.33      6.77 o 
 -16   2   8      218.00      228.38      5.30 o 
 -15   2   8      212.62      214.79      4.71 o 
 -14   2   8      551.05      564.57     11.42 o 
 -13   2   8        0.58        0.51      0.64 o 
 -12   2   8     1306.36     1257.12     22.57 o 
 -11   2   8     1071.63     1096.19     18.74 o 
 -10   2   8       77.64       82.97      1.80 o 
  -9   2   8      751.48      734.13     10.87 o 
  -8   2   8      243.14      233.49      3.61 o 
  -7   2   8        4.72        4.11      0.51 o 
  -6   2   8      200.10      189.38      3.82 o 
  -5   2   8      235.25      230.95      4.77 o 
  -4   2   8       50.23       50.23      1.97 o 
  -3   2   8     1134.39     1089.61     38.26 o 
  -2   2   8      973.11      977.44     18.61 o 
  -1   2   8     1517.62     1501.26     19.65 o 
   0   2   8        0.08        0.62      0.44 o 
   1   2   8      269.08      261.35      4.23 o 
   2   2   8      432.43      439.42      7.66 o 
   3   2   8        0.27        1.40      0.74 o 
   4   2   8      287.78      271.82      6.10 o 
   5   2   8       20.93       20.42      1.60 o 
   6   2   8      433.24      464.43      9.99 o 
   7   2   8       55.72       59.33      2.38 o 
   8   2   8       29.26       27.03      1.99 o 
   9   2   8       31.39       31.94      1.99 o 
  10   2   8      446.93      442.79      9.98 o 
 -17   3   8       16.47       18.15      1.93 o 
 -16   3   8        9.62       14.46      1.78 o 
 -15   3   8        3.98        5.05      1.03 o 
 -14   3   8        0.40        3.13      1.56 o 
 -13   3   8       10.29       16.61      1.32 o 
 -12   3   8        3.24        4.21      0.75 o 
 -11   3   8     1262.83     1179.00     19.10 o 
 -10   3   8       93.01       76.32      2.12 o 
  -9   3   8      101.97       93.11      2.16 o 
  -8   3   8      491.59      467.35      9.75 o 
  -7   3   8      107.43      106.62      3.26 o 
  -6   3   8     2019.79     1922.11     35.12 o 
  -5   3   8      126.30      131.48      1.91 o 
  -4   3   8      170.53      176.74      2.58 o 
  -3   3   8       45.37       39.96      1.20 o 
  -2   3   8      367.58      381.18      4.57 o 
  -1   3   8        5.59        4.51      0.34 o 
   0   3   8      544.70      530.88     11.28 o 
   1   3   8      137.00      121.63      4.93 o 
   2   3   8     1160.20     1131.55     33.81 o 
   3   3   8       75.45       78.11      1.62 o 
   4   3   8      167.63      153.04      3.43 o 
   5   3   8      189.47      185.51      4.15 o 
   6   3   8        0.05       -0.15      0.72 o 
   7   3   8      506.22      510.97     15.86 o 
   8   3   8      106.24       99.92      4.49 o 
   9   3   8       94.42      106.15      3.69 o 
 -15   4   8      618.70      616.67     13.61 o 
 -14   4   8       85.30       87.60      3.36 o 
 -13   4   8      100.92      110.02      3.60 o 
 -12   4   8       11.49        7.62      1.05 o 
 -11   4   8       59.87       51.55      2.49 o 
 -10   4   8       88.53       93.93      2.72 o 
  -9   4   8        5.63        3.07      1.25 o 
  -8   4   8      309.67      302.03      5.28 o 
  -7   4   8      137.96      133.15      2.92 o 
  -6   4   8      546.58      564.67      5.87 o 
  -5   4   8      345.20      341.98      6.85 o 
  -4   4   8     1527.38     1565.10     25.78 o 
  -3   4   8       35.58       31.43      1.57 o 
  -2   4   8     1004.71     1027.28     14.64 o 
  -1   4   8       96.11       96.38      1.74 o 
   0   4   8      146.98      151.87      5.03 o 
   1   4   8      146.49      146.95      6.18 o 
   2   4   8      104.48      101.45     13.43 o 
   3   4   8       52.79       62.47      4.32 o 
   4   4   8       29.53       28.44      3.57 o 
   5   4   8      518.40      509.70     19.90 o 
   6   4   8        4.27        4.88      2.24 o 
   7   4   8        0.96        2.16      1.71 o 
 -11   5   8       98.85       93.79      2.76 o 
 -10   5   8        0.88        1.05      0.64 o 
  -9   5   8       89.58       88.94      3.40 o 
  -8   5   8      115.51      106.90      5.15 o 
  -7   5   8       46.45       52.23      2.05 o 
  -6   5   8       23.38       23.88      1.67 o 
  -5   5   8      370.64      371.43      8.01 o 
  -4   5   8        0.12        0.03      0.47 o 
  -3   5   8       73.26       72.58      2.14 o 
  -2   5   8       28.53       28.09      2.78 o 
  -1   5   8      157.86      127.14      6.76 o 
   0   5   8       26.89       33.78      3.53 o 
   1   5   8      108.45      120.40      6.55 o 
   2   5   8       48.27       51.25      5.13 o 
   3   5   8       72.92       76.71      6.50 o 
   4   5   8       52.07       58.52      5.56 o 
 -18   1   9       63.58       68.77      2.85 o 
 -17   1   9       58.51       51.15      2.07 o 
 -16   1   9        2.69        2.05      0.87 o 
 -15   1   9       14.18       11.21      1.28 o 
 -14   1   9       58.47       73.36      2.64 o 
 -13   1   9      535.65      506.20     10.17 o 
 -12   1   9      507.17      504.74      9.88 o 
 -11   1   9        3.84        8.50      1.00 o 
 -10   1   9     2033.99     2023.09     37.60 o 
  -9   1   9        0.53        1.02      0.70 o 
  -8   1   9      986.98      985.64     13.32 o 
  -7   1   9      618.09      610.73      7.81 o 
  -6   1   9     1783.53     1825.07     26.05 o 
  -5   1   9      791.23      799.88     11.74 o 
  -4   1   9        0.03        0.18      0.51 o 
  -3   1   9      312.46      317.01      3.60 o 
  -2   1   9      496.17      509.63      6.26 o 
  -1   1   9       96.89       83.40      1.15 o 
   0   1   9      111.01      107.57      1.36 o 
   1   1   9      718.04      714.49      7.36 o 
   2   1   9       52.07       56.96      0.91 o 
   3   1   9       85.67       99.94      1.52 o 
   4   1   9      278.35      275.00      3.33 o 
   5   1   9      294.88      292.70      4.03 o 
   6   1   9      198.24      200.33      2.47 o 
   7   1   9       13.13       14.15      1.00 o 
   8   1   9      129.32      136.10      2.41 o 
   9   1   9        0.39        0.48      0.55 o 
  10   1   9       55.06       46.39      2.86 o 
 -18   2   9       12.87       10.37      1.48 o 
 -17   2   9      225.61      239.49      5.56 o 
 -16   2   9        9.91       11.10      1.28 o 
 -15   2   9        0.03       -0.25      0.73 o 
 -14   2   9       81.35      100.35      3.39 o 
 -13   2   9      173.12      175.77      4.77 o 
 -12   2   9      141.26      134.90      3.41 o 
 -11   2   9      103.57      114.61      2.49 o 
 -10   2   9      474.33      479.85      6.89 o 
  -9   2   9      320.67      299.92      5.42 o 
  -8   2   9      176.67      160.02      2.63 o 
  -7   2   9      531.87      519.66      6.62 o 
  -6   2   9      487.94      478.36      6.02 o 
  -5   2   9       50.55       52.32      1.11 o 
  -4   2   9      132.87      117.72      2.42 o 
  -3   2   9       27.27       25.36      1.01 o 
  -2   2   9        5.69        4.41      0.45 o 
  -1   2   9      215.01      219.35      2.65 o 
   0   2   9      636.55      623.83     15.30 o 
   1   2   9       16.17       15.24      1.11 o 
   2   2   9       19.26       16.43      1.34 o 
   3   2   9      366.06      357.15      6.60 o 
   4   2   9      386.86      373.92      8.65 o 
   5   2   9        4.50        7.27      1.20 o 
   6   2   9       12.14        9.75      1.22 o 
   7   2   9      246.64      255.31      6.94 o 
   8   2   9       59.34       50.00      2.45 o 
   9   2   9      226.67      231.03      7.24 o 
 -16   3   9       20.38       30.28      1.89 o 
 -15   3   9      111.45      111.95      3.33 o 
 -14   3   9        1.93        2.63      1.02 o 
 -13   3   9     1403.72     1432.15     30.35 o 
 -12   3   9       30.14       31.76      2.15 o 
 -11   3   9      488.43      475.83      9.21 o 
 -10   3   9      115.62      114.14      3.62 o 
  -9   3   9        5.89        3.99      1.73 o 
  -8   3   9      556.71      513.21     21.57 o 
  -7   3   9      336.91      341.63      4.67 o 
  -6   3   9        8.63       12.87      0.69 o 
  -5   3   9        0.21        0.18      0.36 o 
  -4   3   9      346.07      366.08      5.96 o 
  -3   3   9      513.02      522.73      9.58 o 
  -2   3   9      281.81      298.55      3.94 o 
  -1   3   9      670.93      681.04      9.29 o 
   0   3   9      512.94      523.10     10.69 o 
   1   3   9        0.88       -1.62      1.08 o 
   2   3   9      514.79      523.74     15.13 o 
   3   3   9       99.66       93.59      4.91 o 
   4   3   9        3.99        1.70      0.75 o 
   5   3   9      369.15      393.26      9.11 o 
   6   3   9       15.49       11.13      1.48 o 
   7   3   9      463.00      449.37     12.38 o 
   8   3   9      312.95      279.95      9.14 o 
 -14   4   9       15.64       14.68      2.01 o 
 -13   4   9       35.20       35.38      2.82 o 
 -12   4   9        4.67        7.92      1.41 o 
 -11   4   9       47.34       48.98      2.03 o 
 -10   4   9      524.45      539.50     10.37 o 
  -9   4   9        3.47        6.61      0.95 o 
  -8   4   9      342.84      327.71     32.48 o 
  -7   4   9      549.11      541.71     16.55 o 
  -6   4   9        2.13        2.87      0.90 o 
  -5   4   9       15.84       15.46      1.08 o 
  -4   4   9        5.15        7.02      0.75 o 
  -3   4   9      535.08      551.54      7.91 o 
  -2   4   9      156.49      158.65      6.86 o 
  -1   4   9      530.03      529.53     12.04 o 
   0   4   9        6.75        7.13      1.41 o 
   1   4   9        7.23        6.29      2.94 o 
   2   4   9       82.14       83.80      4.93 o 
   3   4   9        7.48       13.11      2.37 o 
   4   4   9       62.89       69.34      4.86 o 
   5   4   9      474.82      479.83     23.85 o 
   6   4   9       21.06       19.96      3.06 o 
 -10   5   9      203.07      196.12      5.14 o 
  -9   5   9       96.02       87.76      3.56 o 
  -8   5   9        1.81        1.04      0.84 o 
  -7   5   9       14.73        9.96      1.32 o 
  -6   5   9      111.23      115.35      2.85 o 
  -5   5   9      119.57      114.45      3.61 o 
  -4   5   9        7.20        6.33      1.02 o 
  -3   5   9       85.59       80.24      3.62 o 
  -2   5   9       34.99       32.67      3.49 o 
  -1   5   9      299.77      303.46      9.91 o 
   0   5   9      113.23      115.15      4.68 o 
   1   5   9      756.80      754.39     41.00 o 
   2   5   9       28.27       39.52      4.92 o 
 -18   0  10      586.88      570.06     18.96 o 
 -17   0  10        7.26       15.19      1.91 o 
 -16   0  10       40.81       48.50      3.43 o 
 -15   0  10      495.43      500.17     12.34 o 
 -14   0  10      249.20      268.50      9.35 o 
 -13   0  10       18.81       13.01      1.34 o 
 -12   0  10      865.80      884.51     57.14 o 
 -11   0  10     1215.76     1217.32     30.38 o 
 -10   0  10      260.43      251.88      6.49 o 
  -9   0  10     2308.93     2271.02     51.50 o 
  -8   0  10      166.10      165.96      4.40 o 
  -7   0  10     1004.79     1001.90     18.58 o 
  -6   0  10     3034.70     3040.40     74.97 o 
  -5   0  10      287.70      287.41      5.65 o 
  -4   0  10        1.96        5.38      1.17 o 
  -3   0  10     1324.24     1320.70     30.50 o 
  -2   0  10        9.19       11.89      0.95 o 
  -1   0  10        0.84        1.47      0.67 o 
   0   0  10     1111.74     1098.75     17.98 o 
   1   0  10       58.71       59.20      3.26 o 
   2   0  10      571.50      566.60     10.50 o 
   3   0  10       18.10       17.56      1.35 o 
   4   0  10      187.09      201.01      4.38 o 
   5   0  10       35.09       33.08      3.84 o 
   6   0  10      127.54      128.14      3.55 o 
   7   0  10      974.27      970.34     25.97 o 
   8   0  10        7.20        5.45      1.06 o 
   9   0  10       65.49       67.74      3.00 o 
 -18   1  10      242.35      234.35      6.05 o 
 -17   1  10       94.95       84.67      2.99 o 
 -16   1  10      232.82      239.05      5.19 o 
 -15   1  10        8.40       11.07      1.19 o 
 -14   1  10        7.29        9.09      1.02 o 
 -13   1  10       23.33       23.64      1.42 o 
 -12   1  10      186.15      157.14      3.33 o 
 -11   1  10      336.53      343.51      5.25 o 
 -10   1  10      164.55      162.96      3.00 o 
  -9   1  10      692.70      693.32     10.01 o 
  -8   1  10     1023.91     1029.22     14.34 o 
  -7   1  10      398.87      397.77      5.05 o 
  -6   1  10     1627.67     1608.27     24.29 o 
  -5   1  10      790.34      809.96     12.24 o 
  -4   1  10      144.09      144.94      1.93 o 
  -3   1  10      959.57      952.70     12.58 o 
  -2   1  10      334.20      350.09      4.99 o 
  -1   1  10      594.95      591.53      6.37 o 
   0   1  10       56.00       56.70      1.20 o 
   1   1  10        0.10        0.49      0.39 o 
   2   1  10       30.96       25.92      0.78 o 
   3   1  10       40.02       42.48      1.11 o 
   4   1  10       20.14       19.52      0.91 o 
   5   1  10       28.52       31.60      1.00 o 
   6   1  10      159.18      153.38      2.44 o 
   7   1  10       21.23       20.60      1.10 o 
   8   1  10       55.57       57.30      2.94 o 
 -17   2  10      538.56      547.52     13.58 o 
 -16   2  10       52.47       57.50      2.75 o 
 -15   2  10     1100.89     1114.63     23.65 o 
 -14   2  10      168.90      169.65      4.61 o 
 -13   2  10        1.74        0.93      0.61 o 
 -12   2  10      273.62      307.73      5.90 o 
 -11   2  10      270.64      274.60      4.82 o 
 -10   2  10     2315.63     2238.32     43.75 o 
  -9   2  10      387.39      384.78      5.72 o 
  -8   2  10      752.03      741.62     10.77 o 
  -7   2  10       46.03       45.15      1.34 o 
  -6   2  10       40.01       38.74      1.22 o 
  -5   2  10     1041.87      978.38     31.59 o 
  -4   2  10      513.92      502.94     21.74 o 
  -3   2  10       99.91      109.82      1.91 o 
  -2   2  10      241.54      230.99      9.69 o 
  -1   2  10       24.39       30.92      2.14 o 
   0   2  10       68.24       72.09      3.49 o 
   1   2  10     2141.59     2163.48     40.79 o 
   2   2  10       63.66       66.10      1.94 o 
   3   2  10      859.18      882.02     21.29 o 
   4   2  10        5.81        5.49      1.36 o 
   5   2  10       12.13       15.49      1.66 o 
   6   2  10      218.25      217.45      5.61 o 
   7   2  10       71.03       71.03      3.48 o 
   8   2  10      301.08      306.42      8.53 o 
 -16   3  10        9.12       10.40      1.36 o 
 -15   3  10       84.95       82.78      3.75 o 
 -14   3  10       12.95       16.60      1.52 o 
 -13   3  10       57.65       63.33      2.55 o 
 -12   3  10       35.01       34.16      1.96 o 
 -11   3  10        0.30        0.13      0.60 o 
 -10   3  10        2.70        1.65      0.68 o 
  -9   3  10      335.89      312.43     14.66 o 
  -8   3  10       10.73       10.10      1.05 o 
  -7   3  10      136.69      134.38      3.41 o 
  -6   3  10      103.69      112.55      1.76 o 
  -5   3  10       73.17       75.06      2.08 o 
  -4   3  10      655.32      623.48      9.15 o 
  -3   3  10      395.33      392.25      5.54 o 
  -2   3  10       49.37       48.08      0.94 o 
  -1   3  10       59.92       68.21      9.49 o 
   0   3  10      269.58      277.25      6.83 o 
   1   3  10        6.99        8.16      1.24 o 
   2   3  10      107.86      116.88      6.34 o 
   3   3  10       50.06       43.06      3.41 o 
   4   3  10      233.02      227.51      5.89 o 
   5   3  10        2.86        2.91      0.74 o 
   6   3  10       17.43       21.33      2.80 o 
 -13   4  10      340.33      326.46     10.92 o 
 -12   4  10       11.57       10.46      1.44 o 
 -11   4  10      361.11      369.87      8.34 o 
 -10   4  10        1.65        1.79      0.78 o 
  -9   4  10        7.24        4.46      1.15 o 
  -8   4  10        2.01        2.98      0.62 o 
  -7   4  10       92.66       73.50      6.74 o 
  -6   4  10       84.83       82.24      2.49 o 
  -5   4  10        1.91        2.74      0.67 o 
  -4   4  10      193.49      205.09      3.65 o 
  -3   4  10       28.60       21.16      2.50 o 
  -2   4  10       19.82       19.50      0.51 o 
  -1   4  10      278.35      264.06      6.90 o 
   0   4  10      124.50      127.30      4.34 o 
   1   4  10       27.96       31.17      2.86 o 
   2   4  10      149.52      158.64      9.66 o 
   3   4  10       27.18       27.92      3.41 o 
   4   4  10      173.83      173.48      8.61 o 
  -8   5  10      163.69      189.38      4.51 o 
  -7   5  10       75.69       75.98      2.57 o 
  -6   5  10      125.86      126.01      4.42 o 
  -5   5  10        5.62        3.92      0.92 o 
  -4   5  10        2.08        2.26      1.26 o 
  -3   5  10      140.81      149.71      7.48 o 
  -2   5  10        1.34        0.52      1.34 o 
  -1   5  10      318.40      310.54      9.58 o 
 -17   1  11       95.44      101.01      4.35 o 
 -16   1  11      326.34      326.86      7.76 o 
 -15   1  11      449.62      443.72     11.37 o 
 -14   1  11       16.81       18.64      1.25 o 
 -13   1  11       25.38       18.49      1.09 o 
 -12   1  11        6.11        6.35      0.95 o 
 -11   1  11        7.59        4.19      0.69 o 
 -10   1  11       15.71       13.52      0.98 o 
  -9   1  11        7.75       10.65      0.75 o 
  -8   1  11     2715.24     2756.24     47.93 o 
  -7   1  11      259.65      246.24      3.41 o 
  -6   1  11      122.67      117.10      2.24 o 
  -5   1  11        5.36        5.04      0.53 o 
  -4   1  11      597.33      596.04      8.18 o 
  -3   1  11      870.64      876.22     12.30 o 
  -2   1  11       32.69       33.98      1.02 o 
  -1   1  11        4.06        5.29      0.46 o 
   0   1  11      154.57      162.19      2.45 o 
   1   1  11       87.08       91.43      1.52 o 
   2   1  11        1.26        1.32      0.51 o 
   3   1  11      217.25      213.67      3.12 o 
   4   1  11      304.75      318.64      4.49 o 
   5   1  11      487.07      487.75      6.27 o 
   6   1  11       49.91       51.99      3.05 o 
   7   1  11        3.44        1.94      1.02 o 
 -17   2  11        3.68        5.58      1.14 o 
 -16   2  11       55.07       48.25      3.33 o 
 -15   2  11       79.32       81.94      2.74 o 
 -14   2  11       39.03       33.19      2.01 o 
 -13   2  11       48.69       45.01      1.86 o 
 -12   2  11        0.04        1.14      0.67 o 
 -11   2  11       21.86       28.61      1.58 o 
 -10   2  11        1.21        0.67      0.62 o 
  -9   2  11      780.17      749.50     11.31 o 
  -8   2  11      101.59       99.47      2.42 o 
  -7   2  11      554.96      517.89     16.69 o 
  -6   2  11      674.74      637.85     13.15 o 
  -5   2  11      544.56      510.39     14.60 o 
  -4   2  11      214.93      222.43      3.70 o 
  -3   2  11       17.05       15.24      1.19 o 
  -2   2  11      763.24      695.92     28.24 o 
  -1   2  11        0.53        1.38      0.79 o 
   0   2  11      253.32      259.41      4.03 o 
   1   2  11      188.23      181.66      3.60 o 
   2   2  11      250.37      254.91      6.27 o 
   3   2  11        5.31        6.12      1.14 o 
   4   2  11       50.96       54.23      3.56 o 
   5   2  11        2.35        3.02      1.10 o 
   6   2  11        1.61        0.85      1.04 o 
 -15   3  11      109.39      112.18      3.59 o 
 -14   3  11      416.81      418.61      9.56 o 
 -13   3  11       27.12       21.90      1.71 o 
 -12   3  11       92.92       86.22      3.03 o 
 -11   3  11      401.36      378.83      9.87 o 
 -10   3  11        5.15        2.23      0.61 o 
  -9   3  11      368.44      357.38     14.86 o 
  -8   3  11       30.07       28.97      1.39 o 
  -7   3  11      147.61      137.97      2.52 o 
  -6   3  11      527.84      498.50      6.60 o 
  -5   3  11      602.48      602.95      8.03 o 
  -4   3  11       83.02       85.00      1.99 o 
  -3   3  11      216.66      207.43      3.34 o 
  -2   3  11      564.86      580.86      8.84 o 
  -1   3  11      372.40      385.80     10.01 o 
   0   3  11        5.87        7.25      1.37 o 
   1   3  11        3.61        3.83      1.65 o 
   2   3  11       13.60       13.92      1.81 o 
   3   3  11      150.69      149.23      7.98 o 
   4   3  11      337.51      344.78     15.04 o 
 -12   4  11       67.82       63.40      3.13 o 
 -11   4  11       79.45       82.77      3.02 o 
 -10   4  11      257.59      246.17      5.12 o 
  -9   4  11        9.87        8.02      1.29 o 
  -8   4  11       26.56       36.27      1.69 o 
  -7   4  11        2.18        1.86      1.00 o 
  -6   4  11      360.85      366.82      7.14 o 
  -5   4  11        3.25        1.22      1.08 o 
  -4   4  11      393.57      376.20      6.52 o 
  -3   4  11        0.29        0.97      0.62 o 
  -2   4  11        3.98        0.20      2.80 o 
  -1   4  11      117.13      125.19      5.35 o 
   0   4  11        1.77        2.18      1.27 o 
   1   4  11      406.83      439.04     12.90 o 
   2   4  11       13.44       10.94      2.54 o 
 -17   0  12      129.48      125.30      6.85 o 
 -16   0  12        0.17        1.68      1.74 o 
 -15   0  12       83.25       80.44      4.64 o 
 -14   0  12      664.22      678.82     17.40 o 
 -13   0  12      302.49      301.47      7.66 o 
 -12   0  12     1231.54     1235.65     27.78 o 
 -11   0  12       74.00       81.02      2.94 o 
 -10   0  12      408.29      421.44      8.93 o 
  -9   0  12      367.78      358.63      8.35 o 
  -8   0  12      137.12      135.68      3.45 o 
  -7   0  12      361.19      362.05      9.90 o 
  -6   0  12        4.32      469.17     21.38 o 
  -5   0  12     3263.38     3309.02    111.23 o 
  -4   0  12      767.72      987.48    260.97 o 
  -3   0  12      438.25      462.97     10.16 o 
  -2   0  12      533.15      497.17      8.54 o 
  -1   0  12      986.70      994.28     17.96 o 
   0   0  12        0.48       -0.30      0.90 o 
   1   0  12        1.22        3.44      0.85 o 
   2   0  12        1.12        0.69      0.66 o 
   3   0  12      554.65      545.18     11.55 o 
   4   0  12        2.78        1.97      0.80 o 
   5   0  12       13.69       11.93      1.69 o 
   6   0  12      637.28      656.67     14.28 o 
 -17   1  12      208.30      226.31      5.65 o 
 -16   1  12      176.74      158.04      4.22 o 
 -15   1  12      386.76      371.79      7.77 o 
 -14   1  12      491.40      498.03      9.98 o 
 -13   1  12      215.75      218.28      4.68 o 
 -12   1  12        5.46        7.98      0.82 o 
 -11   1  12       58.18       60.01      1.82 o 
 -10   1  12      105.77      102.32      2.24 o 
  -9   1  12        1.41        4.75      1.05 o 
  -8   1  12        4.30        4.52      0.62 o 
  -7   1  12       57.04       59.20      1.62 o 
  -6   1  12      195.50      176.86      3.27 o 
  -5   1  12        5.94       10.09      1.34 o 
  -4   1  12      552.92      551.69      9.67 o 
  -3   1  12      342.51      401.92     17.51 o 
  -2   1  12      454.90      465.43     14.33 o 
  -1   1  12      680.26      701.83      9.93 o 
   0   1  12       42.23       46.35      1.11 o 
   1   1  12      283.34      274.86      4.10 o 
   2   1  12      537.01      531.63      6.57 o 
   3   1  12       43.86       40.76      1.85 o 
   4   1  12        2.01        1.70      0.53 o 
   5   1  12      218.95      215.49      5.67 o 
 -16   2  12        9.34       11.55      1.63 o 
 -15   2  12      122.75      118.76      3.45 o 
 -14   2  12       85.98       93.88      2.96 o 
 -13   2  12      485.34      485.85     10.03 o 
 -12   2  12       12.85        8.96      1.27 o 
 -11   2  12      251.52      249.09      4.40 o 
 -10   2  12      101.16      130.96      2.83 o 
  -9   2  12        6.23        7.75      0.79 o 
  -8   2  12      136.66      134.13      3.23 o 
  -7   2  12      339.58      336.66      5.09 o 
  -6   2  12     1449.90     1429.03     36.77 o 
  -5   2  12       36.61       35.30      1.57 o 
  -4   2  12      146.89      149.24      3.14 o 
  -3   2  12      178.12      193.48     18.17 o 
  -2   2  12      110.85       98.94      5.18 o 
  -1   2  12      223.44      216.69      3.30 o 
   0   2  12      418.13      414.75      9.12 o 
   1   2  12       45.51       42.12      3.13 o 
   2   2  12       52.73       55.67      2.40 o 
   3   2  12       62.19       63.98      2.79 o 
   4   2  12       46.11       38.72      2.46 o 
 -14   3  12      285.01      296.96      7.44 o 
 -13   3  12      134.36      132.08      4.44 o 
 -12   3  12       15.78       14.30      1.34 o 
 -11   3  12      150.09      162.76      5.36 o 
 -10   3  12        0.50       -0.08      0.67 o 
  -9   3  12       36.44       31.86      1.72 o 
  -8   3  12      152.14      159.30      3.93 o 
  -7   3  12      165.84      163.32      3.10 o 
  -6   3  12       78.12       77.09      1.61 o 
  -5   3  12      138.73      149.97      3.60 o 
  -4   3  12      215.11      193.68      3.51 o 
  -3   3  12      883.14      934.76     15.61 o 
  -2   3  12        2.73        0.65      0.72 o 
  -1   3  12      107.04      112.68      7.27 o 
   0   3  12      397.41      397.02     10.24 o 
   1   3  12       12.56       11.28      2.02 o 
   2   3  12       93.82       98.52      5.10 o 
 -10   4  12      155.98      142.16      4.88 o 
  -9   4  12      162.21      171.21      4.91 o 
  -8   4  12        9.93        7.04      1.16 o 
  -7   4  12      349.44      383.37      8.98 o 
  -6   4  12      101.71       82.67      2.72 o 
  -5   4  12      129.41      123.65      3.13 o 
  -4   4  12       52.27       46.65      3.92 o 
  -3   4  12       26.56       22.52      3.23 o 
  -2   4  12        0.82        2.05      1.23 o 
  -1   4  12       28.23       26.66      2.70 o 
 -16   1  13      349.19      367.40      9.05 o 
 -15   1  13      338.56      322.54      6.68 o 
 -14   1  13        0.16       -0.83      0.78 o 
 -13   1  13       81.99       81.25      2.77 o 
 -12   1  13      180.72      181.86      3.60 o 
 -11   1  13      440.11      436.64      7.81 o 
 -10   1  13      178.73      195.44      3.64 o 
  -9   1  13       70.51       71.10      2.05 o 
  -8   1  13       55.38       46.32      1.82 o 
  -7   1  13        0.03       -0.52      0.59 o 
  -6   1  13      597.55      583.18     10.00 o 
  -5   1  13       53.07       53.92      1.99 o 
  -4   1  13      138.71      138.81      2.74 o 
  -3   1  13      204.42      220.29      4.42 o 
  -2   1  13       16.70       19.27      0.93 o 
  -1   1  13      146.91      144.71      2.48 o 
   0   1  13       40.81       42.52      1.29 o 
   1   1  13       64.23       63.38      1.56 o 
   2   1  13      216.24      210.20      3.40 o 
   3   1  13       28.87       24.93      4.58 o 
 -15   2  13        1.25        2.90      0.94 o 
 -14   2  13      155.72      163.10      4.17 o 
 -13   2  13        0.54       -0.43      0.70 o 
 -12   2  13       54.55       51.85      1.87 o 
 -11   2  13      281.76      264.98      5.36 o 
 -10   2  13      110.81      102.40      2.60 o 
  -9   2  13       14.34        9.91      1.71 o 
  -8   2  13       32.08       35.59      1.37 o 
  -7   2  13      167.64      152.12      2.88 o 
  -6   2  13        5.19        4.21      0.66 o 
  -5   2  13       54.00       48.35      3.10 o 
  -4   2  13        2.91        3.69      0.61 o 
  -3   2  13       22.83       26.28      1.75 o 
  -2   2  13       18.60       14.75      0.99 o 
  -1   2  13       88.90       86.44      1.83 o 
   0   2  13       20.32       18.14      2.85 o 
   1   2  13      187.90      184.09      6.42 o 
   2   2  13        3.14        3.70      1.00 o 
 -12   3  13       58.90       64.93      2.40 o 
 -11   3  13       16.11       15.15      1.26 o 
 -10   3  13      574.37      568.51     18.48 o 
  -9   3  13       34.13       38.26      4.35 o 
  -8   3  13      107.73       99.60      3.04 o 
  -7   3  13      138.62      146.58      3.32 o 
  -6   3  13       13.30       12.33      1.07 o 
  -5   3  13       33.58       32.67      2.07 o 
  -4   3  13        9.76       13.67      1.61 o 
  -3   3  13     1428.98     1374.63     36.37 o 
  -2   3  13       16.19       17.80      2.42 o 
  -1   3  13       18.87       19.70      2.19 o 
   0   3  13       48.22       60.59      4.17 o 
 -15   0  14        8.44       13.07      2.20 o 
 -14   0  14      594.11      591.69     15.09 o 
 -13   0  14       35.79       33.02      4.02 o 
 -12   0  14        0.19        3.40      1.11 o 
 -11   0  14       45.53       45.16      3.82 o 
 -10   0  14      218.83      214.39      7.07 o 
  -9   0  14        4.56        5.29      1.51 o 
  -8   0  14      724.31      747.79     20.36 o 
  -7   0  14      102.64      105.34      3.75 o 
  -6   0  14      189.08      181.47      5.24 o 
  -5   0  14      157.06      144.95      4.43 o 
  -4   0  14       40.06       36.87      2.77 o 
  -3   0  14     1221.86     1251.12     26.83 o 
  -2   0  14       86.91       95.80      3.90 o 
  -1   0  14     1067.04     1048.10     23.24 o 
   0   0  14      226.22      221.09      6.26 o 
   1   0  14        7.73        5.61      1.01 o 
 -14   1  14       25.80       27.85      1.85 o 
 -13   1  14      429.46      426.84      8.62 o 
 -12   1  14      180.95      191.81      4.12 o 
 -11   1  14      434.28      426.24      7.68 o 
 -10   1  14      262.99      258.29      5.56 o 
  -9   1  14       14.59       18.31      1.24 o 
  -8   1  14      106.97      108.94      7.97 o 
  -7   1  14      148.78      150.09      3.65 o 
  -6   1  14        0.46       -1.31      0.87 o 
  -5   1  14       13.89       14.67      1.18 o 
  -4   1  14      162.64      160.98      3.23 o 
  -3   1  14        6.74        4.62      0.61 o 
  -2   1  14       58.78       59.86      2.10 o 
  -1   1  14        5.17        5.37      0.82 o 
   0   1  14      323.98      319.16      5.48 o 
   1   1  14      204.96      200.33      5.07 o 
 -13   2  14      180.74      185.39      5.23 o 
 -12   2  14       83.58       90.29      2.71 o 
 -11   2  14       27.34       28.69      1.81 o 
 -10   2  14      110.04      124.30      4.13 o 
  -9   2  14      334.88      321.74      6.57 o 
  -8   2  14       32.58       27.86      1.50 o 
  -7   2  14      691.03      693.34     23.68 o 
  -6   2  14        1.28        4.73      2.51 o 
  -5   2  14       36.81       35.75      3.05 o 
  -4   2  14      711.91      663.49     37.42 o 
  -3   2  14       21.39       13.42      2.79 o 
  -2   2  14      237.76      247.82      6.80 o 
  -1   2  14        8.38        9.55      1.77 o 
  -9   3  14      100.58      102.91      4.73 o 
  -8   3  14       68.12       68.74      3.30 o 
  -7   3  14        0.61       -0.26      0.90 o 
  -6   3  14        3.00        2.39      0.79 o 
  -5   3  14      100.55      108.61      7.08 o 
 -12   1  15      102.61       91.80      2.75 o 
 -11   1  15      168.22      162.13      4.21 o 
 -10   1  15        0.02       -0.06      0.66 o 
  -9   1  15        1.07        2.50      0.88 o 
  -8   1  15       51.59       62.07      4.02 o 
  -7   1  15      128.50      130.84      3.87 o 
  -6   1  15       67.66       71.89      2.51 o 
  -5   1  15      195.16      197.34      4.00 o 
  -4   1  15        6.42        5.41      1.11 o 
  -3   1  15      105.19       94.65      3.09 o 
  -9   2  15      141.76      141.17      3.74 o 
  -8   2  15      111.66      103.35      3.94 o 
  -7   2  15      104.08       91.79      5.71 o 
  -6   2  15        0.81        1.91      1.07 o 
  -5   2  15       24.36       21.40      2.38 o 
                                                 
